# Supplementary material for: The lymphatic filariasis treatment study landscape: A systematic review of study characteristics and the case for an individual participant data platform
Source: PLoS Negl Trop Dis. 2024 Jan 16;18(1):e0011882. doi: 10.1371/journal.pntd.0011882 (PMC10817204; doi:10.1371/journal.pntd.0011882)
Supplement: S1 Table — (XLSX) [file pntd.0011882.s003.xlsx]

## Sheet: LymphaticFilariasisTreatmentSt_
Dataset by-study level data		Notes
Study Identification
pub_id	Free text: Unique identification number for each record based on their original Id number in Covidence.	Generated by Covidence at reference screening stage to attain unique code number, prefixed with "LF". Records associated with multiple publications have multiple Covidence-generated IDs concatenated together.
pub_title	Free text: Scientific title of the study/trial, as stated at registration.
pub_year	Free text: Publication year of the study/trial	Integer
st_year_start_estimated	Free text: Estimated started year of the study/trial	For studies that do not specify start year (in st_year_start), this variable is estimated based on the longest followed up period and add two years for preparation of the writing.
st_year_start	Free text: Starting year of the study as mentioned in the paper
st_month_start	Factor variable (dropdown: 1 = January…, 12=December), starting month of the study as mentioned in the paper
st_year_end	Free text: End year of the study as mentioned in the paper
st_month_end	Free text (number): End month of the study as mentioned in the paper
pub_doi	Free text: Published DOI
Setting and reporting
st_country_num	Free text (number): number of countries where the study was undertaken
st_country1	auto-filled variable (dropdown: 1= Afganistan; 2= …..), name of the country where study took place
st_country2	Auto-filled variable (dropdown: 1= Afganistan; 2= …..), name of the country where study took place
st_who_region	Factor variable (dropdown: 1 = South-East Asia, 2= Eastern Mediterranean, 3=Western Pacific, 4=Americas, 5=Africa)
st_followup	Free text (integer): Length of followed-up duration in days after treatment until the last day of follow-up
Participants characteristics
st_total_num_fu_male	Free text (number): Total number of male participants followed-up at study end
st_total_num_fu_female	Free text (number): Total number of female participants followed-up at study end
st_elig_age_min	Free text (number): Study eligibility age min
st_elig_age_min_estimated	Free text (number): Estimated minimum age eligibility	For studies that do not provide minimum age eligibility, we merged from minimum age included if they have one
pa_age_min	Free text (number): Age min (included participants)
Outcome
st_total_treated	Free text (number): Total number of initial treatment participants in this study	Total number of initial participants in the study but excluded the associated papers that had the same participants
st_total_num_follow	Free text: Total number of participants followed-up until the end of the longest followed-up time in this study/record	Excluded the number of participants from associated papers to avoid double-counting when estimating total potential IPD
Dataset by- drug arm data
Outcome
da_intv_desc_yn	Dummy variable (dropdown: 1, yes, | 0, no,), Was there any drug efficacy treatment arm or any study arm which had intentional drug intervention?	Identifies studies where there is any arm that could have generated data on individual responses to drug treatment.
da_intv_desc_data	Factor variable, corresponding to Which data was collected (enter below)? (checkbox: 1, mf count | 2, CFA | 3, Other | 4, Urinary | 5, Antibody | 6, Filariasis diseases |3…..)
da_intv_desc_data_other	Free text: If "other" please specify
da_type_arm	Factor variable, corresponding to type of the study arm (dropdown: 1, no arm/ observational arm (MDA) | 2, control /placebo arm |3…..)
da_intv_other_part	Factor variable (dropdown: 1, yes, all | 2, yes, but different number | 3, no, different group), whether the same number of participants already included/counted in previous arm of the same study
da_num_followup	Free text (number): total number of participants followed-up until the end this drug arm
da_intv_ot_dr_info	Dummy variable (dropdown: 1, yes, | 2, no,), whether this arm group received different or slightly different treatment/intervention
da_num_tx_3	Free text (number): total number of participants followed-up in this study arm (CFA)
da_num_tx_4	Free text (number): Total number of remained participants followed-up tested for CFA	Subtract: (da_num_tx_3) - (da_num_followup) only for those "mf participants were part of CFA participants"
da_which_part	Factor variable (dropdown: 1, All were different participants from mf | 2, All were the same participants as mf | 3, CFA participants were part of mf participants | 4, mf participants were part of CFA participants | 5, Only CFA participants (no mf results provided/tested), Which treated participants took antigen/CFA test?	To mitigate double-counting participants and identify where more than one diagnostic was done on the same participants.
da_combi	Factor variable corresponding to how did the treatment drugs get administered? (dropdown: 1, single dose | 2, co-administered | 3, sequential | 4,…..), the procedure of how the treatment drugs was administered.
da_combi_other	Free text: specify if select "other"
da_intv_fu_other	Dummy variable (dropdown: 1, yes, | 2, no,), whether this arm group had different or separate time-point follow-up and participants?	Some treatment groups have different follow-up times, even within the same study.
da_number_drugs	Factor variable corresponding to how many drugs administered in this arm? (dropdown: 1, One | 2, Two | 3, Three | 4, Four | 5, Five | 6, Six | 7, more than six)
da_intv1_drug_a	Factor variable corresponding to the name of drug administered / active pharmaceutical ingredient (dropdown: (API) (1, Ivermectin | 2, Diethylcarbamazine (DEC) | 3, Albendazole |4…...))
da_intv1_dose_method	Factor variable corresponding to method of dosing calculation (dropdown: 1, Target mg/kg | 2, Target ug/kg | 3, Target mg | 4, Weight-band (wb) |5, …...))
da_intv1_dose_mgkg	free text (number): Targeted dosing or range in mg/kg
da_intv1_dose_ugkg	free text (number): Targeted dosing or range in ug/kg
da_intv1_dose_mg	free text (number): Targeted dosing or range in mg
da_intv1_dose_wb	free text (number): Targeted dosing or range in Weight-band (wb)
da_intv1_dose_ab	free text (number): Targeted dosing or range inage-band (ab)
da_intv1_dose_other	Free text: describe if select "other"
da_intv1_dura	free text (number): Duration (in days)
da_intv1_reg_detail	free notes: Describe detail regimen of treatment
da_intv2_drug_a	Factor variable corresponding to the name of drug administered / active pharmaceutical ingredient (dropdown: (API) (1, Ivermectin | 2, Diethylcarbamazine (DEC) | 3, Albendazole |4…...))
da_intv2_dose_method	Factor variable corresponding to method of dosing calculation (dropdown: 1, Target mg/kg | 2, Target ug/kg | 3, Target mg | 4, Weight-band (wb) |5, …...))
da_intv2_dose_mgkg	free text (number): Targeted dosing or range in mg/kg
da_intv2_dose_ugkg	free text (number): Targeted dosing or range in ug/kg
da_intv2_dose_mg	free text (number): Targeted dosing or range in mg
da_intv2_dose_wb	free text (number): Targeted dosing or range in Weight-band (wb)
da_intv2_dose_ab	free text (number): Targeted dosing or range inage-band (ab)
da_intv2_dose_other	Free text: describe if select "other"
da_intv2_dura	free text (number): Duration (in days)
da_intv2_reg_detail	free notes: Describe detail regimen of treatment
da_intv3_drug_a	Factor variable corresponding to the name of drug administered / active pharmaceutical ingredient (dropdown: (API) (1, Ivermectin | 2, Diethylcarbamazine (DEC) | 3, Albendazole |4…...))
da_intv3_dose_method	Factor variable corresponding to method of dosing calculation (dropdown: 1, Target mg/kg | 2, Target ug/kg | 3, Target mg | 4, Weight-band (wb) |5, …...))
da_intv3_dose_mgkg	free text (number): Targeted dosing or range in mg/kg
da_intv3_dose_ugkg	free text (number): Targeted dosing or range in ug/kg
da_intv3_dose_mg	free text (number): Targeted dosing or range in mg
da_intv3_dose_wb	free text (number): Targeted dosing or range in Weight-band (wb)
da_intv3_dose_ab	free text (number): Targeted dosing or range inage-band (ab)
da_intv3_dose_other	Free text: describe if select "other"
da_intv3_dura	free text (number): Duration (in days)
da_intv3_reg_detail	free notes: Describe detail regimen of treatment
Dataset by-mmdp data
Outcome
mmdp_intv_yn	Dummy variable (dropdown: 1, yes, | 0, no,), Was there any mmdp intervention?	Identifies studies where a non-drug intervention was carried out aiming to reduce morbidity and prevent disease
mmdp_intv1_non_sur_dr_yn	Dummy variable (dropdown: 1, yes, | 0, no,), Has the drug arm completed or need to be completed?
mmdp_intv1_non_sur_dr	Dummy variable (dropdown: 1, yes, | 0, no,), Did all the participants in this arm received the same drug treatment as described in "Drug Arm"?
mmdp_intv1_which_arm	Free text: Enter the name of the drug arms that the number of participants received the same drugs
mmdp_intv1_par_treated	Dummy variable (dropdown: 1, yes, | 2, no,), Was the number of participants treated same as the drug arm?
mmdp_intv1_condition	Factor variable corresponding to which filarial diseases condition that has either same or different participants as the drug arms?? (checkbox: 1, Lymphadema (same number of participants) | 2, Hydrocele (same number participants) | 3, Lymphadema, and Hydrocele and or scrotal problem (same number of participants) | 4, Lymphadema (different number of participants) | 5, Hydrocele (different number o…
mmdp_intv1_lym_tot_fu	free text (number): Total number of lymphoedema participants followed up in this study arm
mmdp_intv1_hyd_male_fu	free text (number): Total number of hydrocoele (male) participants followed up in this study arm
mmdp_intv1_scr_male_fu	free text (number): Total number of scrotal (problem) (male) participants followed up in this study arm
mmdp_intv1_non_sur_yn	Dummy variable (dropdown: 1, yes, | 0, no,), Was there any non-surgical intervention/ treatment involved?
mmdp_intv1_sur_yn	Dummy variable (dropdown: 1, yes, | 0, no,), Was there any surgical intervention/ treatment involved?
Dataset by-methods data
Outcome
me_diagnosis	Factor variable corresponding to type of diagnosis? Diagnosis of infection (drug arm), Diagnosis of filarial diseases (mmdp arm) or both (checkbox: 1, Diagnosis of infection | 2, Diagnosis of filarial diseases)	Diagnosis of filarial diseases was selected
me_diag_mmdp	Factor variable corresponding to Diagnostic types (measurement)/ surgery findings (checkbox: 1, leg/limb volume (mean) | 2, scrotal size | 3, hydrocele volume/mean (using USG) | 4, size of limb (using volume of limb) | 5, foot circumference (cm) | 6, ankle circumference | 7, mid calf tissue compressibility (using indurometer) | 8, ADLA episodes (mean) | 9, skin parameter (color, texture, moisture…	Ultrasound were the ones presented
