# Supplementary material for: The lymphatic filariasis treatment study landscape: A systematic review of study characteristics and the case for an individual participant data platform
Source: PLoS Negl Trop Dis. 2024 Jan 16;18(1):e0011882. doi: 10.1371/journal.pntd.0011882 (PMC10817204; doi:10.1371/journal.pntd.0011882)
Supplement: S2 Table — (XLSX) [file pntd.0011882.s004.xlsx]

## Sheet: LymphaticFilariasisT_DATA_LABEL
pub_id		pub_title	pub_year	st_year_start_estimated	st_year_start	st_year_start	st_year_start	st_year_start	pub_doi	st_country_num	st_country1	st_country2	st_who_region	st_followup	st_total_treated	st_total_num_follow	st_total_num_fu_male	st_total_num_fu_female	st_elig_age_min	st_elig_age_min_estimated	pa_age_min	da_intv_desc_yn	da_intv_desc_data								da_intv_desc_data_other	da_type_arm	da_intv_other_part	da_num_followup	da_intv_ot_dr_info	da_num_tx_3	da_num_tx_4	da_which_part	da_combi	da_combi_other	da_intv_fu_other	da_number_drugs	da_intv1_drug_a	da_intv1_dose_method	da_intv1_dose_mgkg	da_intv1_dose_ugkg	da_intv1_dose_mg	da_intv1_dose_wb	da_intv1_dose_ab
Publication Identifier	Repeat Instrument	Published Title	Published Year	Estimated started year	Study year start	Study month start	Study year end	Study month end	Published DOI	How many countries were included?	Study Country 1	Study Country 2	WHO region	Follow-up duration	Total number of initial treatment participants in this study	Number of participants followed-up at study end	Total number of male participants followed-up at study end	Total number of female participants followed-up at study end	Study eligibility age min	Estimated age min	Age min (included participants)	Was there any drug efficacy treatment arm or any study arm?	Which data was collected (enter below)? (choice=mf count)	Which data was collected (enter below)? (choice=CFA)	Which data was collected (enter below)? (choice=Other)	Which data was collected (enter below)? (choice=Urinary)	Which data was collected (enter below)? (choice=Antibody)	Which data was collected (enter below)? (choice=Filariasis diseases)	Which data was collected (enter below)? (choice=Unknown)	Which data was collected (enter below)? (choice=Not applicable)	If 'other' please specify	Type of the study arm	Was the same number participants already included/counted in other drug arm (mf) or previous arm?	Total number of participants followed up in this study arm	Did this arm group receive different or slightly different treatment as other 'drug arm (mf)?	Total number of participants followed-up in this study arm (CFA)	Total number of remained participants followed-up tested for CFA	Which treated participants took antigen/CFA test?	How did the treatment drugs administered?	Specify 'other'	Did this group arm had different or separate time-point follow-up and participants?	How many drugs in total administered in this arm?	Name of drug administered / active pharmaceutical ingredient (API)	Method of dosing calculation	Targeted dosing or range in mg/kg	Targeted dosing or range in ug/kg	Targeted dosing or range in mg	Targeted dosing or range in Weight-band (wb)	Targeted dosing or range in age-band (ab)
LF15	Study level	Assessment of the Impact of Morbidity Management and Disability Prevention for Lymphatic Filariasis on the Disease Burden in Villupuram District of Tamil Nadu, India	2021	2004	2004	March	2015	May	DOI: 10.4103/ijcm.IJCM_12_21	1	India (IND)		South East Asia	4015	439	80	Unknown	Unknown	Unknown	15	15
LF15	Drug Arm										India (IND)											No	Unchecked	Unchecked	Unchecked	Unchecked	Unchecked	Unchecked	Unchecked	Unchecked
LF15	Mmdp Arm										India (IND)
LF15	Methodology										India (IND)
LF111 - LF3806 - LF894	Study level	Feasibility and Effectiveness of Basic Lymphedema Management in Leogane, Haiti, an Area Endemic for Bancroftian Filariasis	2010	1995	1995	June	2008	Unknown	doi: 10.1371/journal.pntd.0000668	1	Haiti (HTI)		Americas	4745	230	117	14	101	Unknown	10	10
LF111 - LF3806 - LF894	Drug Arm										Haiti (HTI)											Yes	Unchecked	Unchecked	Unchecked	Unchecked	Unchecked	Checked	Unchecked	Unchecked		no arm/ observational arm (MDA)		102					single dose			One	Diethylcarbamazine (DEC)	Unknown
LF111 - LF3806 - LF894	Drug Arm										Haiti (HTI)											Yes	Checked	Unchecked	Unchecked	Unchecked	Unchecked	Unchecked	Unchecked	Unchecked		control /placebo arm		15					None
LF111 - LF3806 - LF894	Mmdp Arm										Haiti (HTI)
LF111 - LF3806 - LF894	Mmdp Arm										Haiti (HTI)
LF111 - LF3806 - LF894	Mmdp Arm										Haiti (HTI)
LF111 - LF3806 - LF894	Mmdp Arm										Haiti (HTI)
LF111 - LF3806 - LF894	Mmdp Arm										Haiti (HTI)
LF111 - LF3806 - LF894	Mmdp Arm										Haiti (HTI)
LF111 - LF3806 - LF894	Methodology										Haiti (HTI)
LF111 - LF3806 - LF894	Methodology										Haiti (HTI)
LF111 - LF3806 - LF894	Methodology										Haiti (HTI)
LF184	Study level	Imported bancroftian filariasis: Diethylcarbamazine response and benzimidazole susceptibility of Wuchereria bancrofti in dynamic cross-border migrant population targeted by the National Program to Eliminate Lymphatic Filariasis in South Thailand	2010	2006	2006	August	2006	October	https://doi.org/10.1016/j.actatropica.2009.10.004	1	Thailand (THA)		South East Asia	90	14	14	Unknown	Unknown	20	20	20
LF184	Drug Arm										Thailand (THA)											Yes	Checked	Checked	Unchecked	Unchecked	Unchecked	Unchecked	Unchecked	Unchecked		intervention/ treatment arm 1		7		14	7	mf participants were part of CFA participants	single dose			One	Diethylcarbamazine (DEC)	Target mg			300
LF184	Mmdp Arm										Thailand (THA)
LF184	Methodology										Thailand (THA)
LF281	Study level	Use of High-Dose, Twice-Yearly Albendazole and Ivermectin to Suppress Wuchereria bancrofti Microfilarial Levels	2010	2007	2007	April	2009	July	10.1086/657063	1	Mali (MLI)		Africa	730	42	37	Unknown	Unknown	14	14	18
LF281	Drug Arm										Mali (MLI)											Yes	Checked	Checked	Unchecked	Unchecked	Unchecked	Unchecked	Unchecked	Unchecked		intervention/ treatment arm 1		18		18		All were the same participants as mf	co-administered and sequential			Two	Ivermectin	Target ug/kg		150
LF281	Drug Arm										Mali (MLI)											Yes	Checked	Checked	Unchecked	Unchecked	Unchecked	Unchecked	Unchecked	Unchecked		intervention/ treatment arm 2		19		19		All were the same participants as mf	co-administered and sequential			Two	Ivermectin	Target ug/kg		400
LF281	Drug Arm										Mali (MLI)											Yes	Unchecked	Unchecked	Checked	Unchecked	Unchecked	Unchecked	Unchecked	Unchecked	Ultrasound	intervention/ treatment arm 1	yes, but different number	9	no				Not applicable
LF281	Drug Arm										Mali (MLI)											Yes	Unchecked	Unchecked	Checked	Unchecked	Unchecked	Unchecked	Unchecked	Unchecked	Ultrasound	intervention/ treatment arm 2	yes, but different number	7	no				Not applicable
LF281	Mmdp Arm										Mali (MLI)
LF281	Methodology										Mali (MLI)
LF287	Study level	Interruption of annual single dose DEC regimen administration fails to affect transmission intensity even in a situation of filarial low endemicity	2010	2004	Unknown	Unknown	Unknown	Unknown	Not applicable	1	India (IND)		South East Asia	1460	42	42	Unknown	Unknown	4	4	Unknown
LF287	Drug Arm										India (IND)											Yes	Checked	Unchecked	Unchecked	Unchecked	Unchecked	Unchecked	Unchecked	Unchecked		intervention/ treatment arm 1		22					single dose			One	Diethylcarbamazine (DEC)	Target mg/kg	6
LF287	Drug Arm										India (IND)											Yes	Checked	Unchecked	Unchecked	Unchecked	Unchecked	Unchecked	Unchecked	Unchecked		intervention/ treatment arm 2		20					other	daily dose		One	Diethylcarbamazine (DEC)	Target mg/kg	72
LF287	Mmdp Arm										India (IND)
LF287	Methodology										India (IND)
LF393	Study level	Effect of a single dose of diethylcarbamazine, albendazole or both on the clearance of Wuchereria bancrofti microfilariae and antigenaemia among microfilaria carriers: A randomized trial	2010	2005	Unknown	Unknown	Unknown	Unknown	Not applicable	1	India (IND)		South East Asia	1095	0	54	Unknown	Unknown	Unknown	10	10
LF393	Drug Arm										India (IND)											Yes	Checked	Checked	Unchecked	Unchecked	Unchecked	Unchecked	Unchecked	Unchecked		intervention/ treatment arm 1		19		19		All were the same participants as mf	single dose			One	Albendazole	Target mg			400
LF393	Drug Arm										India (IND)											Yes	Checked	Checked	Unchecked	Unchecked	Unchecked	Unchecked	Unchecked	Unchecked		intervention/ treatment arm 2		17		17		All were the same participants as mf	single dose			One	Diethylcarbamazine (DEC)	Target mg/kg	6
LF393	Drug Arm										India (IND)											Yes	Checked	Checked	Unchecked	Unchecked	Unchecked	Unchecked	Unchecked	Unchecked		intervention/ treatment arm 3		18		18		All were the same participants as mf	co-administered			Two	Diethylcarbamazine (DEC)	Target mg/kg	6
LF393	Drug Arm										India (IND)											Yes	Unchecked	Unchecked	Checked	Unchecked	Unchecked	Unchecked	Unchecked	Unchecked	Ultrasound	intervention/ treatment arm 1	yes, but different number	9	no				Not applicable
LF393	Drug Arm										India (IND)											Yes	Unchecked	Unchecked	Checked	Unchecked	Unchecked	Unchecked	Unchecked	Unchecked	Ultrasound	intervention/ treatment arm 2	yes, but different number	7	no				Not applicable
LF393	Drug Arm										India (IND)											Yes	Unchecked	Unchecked	Checked	Unchecked	Unchecked	Unchecked	Unchecked	Unchecked	Ultrasound	intervention/ treatment arm 3	yes, but different number	10	no				Not applicable
LF393	Mmdp Arm										India (IND)
LF393	Methodology										India (IND)
LF473	Study level	Impact of Semi-Annual Albendazole on Lymphatic Filariasis and Soil-Transmitted Helminth Infection: Parasitological Assessment after 14 Rounds of Community Treatment	2022	2012	2012	October	2019	October	DOI: 10.4269/ajtmh.21-0731	1	Congo (COG)		Africa	2555	687	17	Unknown	Unknown	Unknown	5	5
LF473	Drug Arm										Congo (COG)											Yes	Unchecked	Checked	Unchecked	Unchecked	Unchecked	Unchecked	Unchecked	Unchecked		no arm/ observational arm (MDA)		17		17		Only CFA participants (no mf results provided/tested)	single dose			One	Albendazole	Target mg			400
LF473	Mmdp Arm										Congo (COG)
LF473	Methodology										Congo (COG)
LF609	Study level	A Mechanism for Chronic Filarial Hydrocele with Implications for Its Surgical Repair	2010	1994	1994	March	2006	March	doi: 10.1371/journal.pntd.0000695	1	Brazil (BRA)		Americas	4380	1186	1186	1186	Not applicable	18	18	18
LF609	Drug Arm										Brazil (BRA)											No	Unchecked	Unchecked	Unchecked	Unchecked	Unchecked	Unchecked	Unchecked	Unchecked
LF609	Mmdp Arm										Brazil (BRA)
LF609	Mmdp Arm										Brazil (BRA)
LF609	Mmdp Arm										Brazil (BRA)
LF609	Methodology										Brazil (BRA)
LF710	Study level	A SINGLE DOSE OF DOXYCYCLINE IN COMBINATION WITH DIETHYLCARBAMAZINE FOR TREATMENT OF BANCROFTIAN FILARIASIS	2010	2007	Unknown	Unknown	Unknown	Unknown	Unknown	1	Thailand (THA)		South-East Asia	180	50	44	Unknown	Unknown	15	15	Unknown
LF710	Drug Arm										Thailand (THA)											Yes	Checked	Checked	Unchecked	Unchecked	Unchecked	Unchecked	Unchecked	Unchecked		intervention/ treatment arm 1		17		17		All were the same participants as mf	co-administered			Two	Diethylcarbamazine (DEC)	Target mg			300
LF710	Drug Arm										Thailand (THA)											Yes	Checked	Checked	Unchecked	Unchecked	Unchecked	Unchecked	Unchecked	Unchecked		intervention/ treatment arm 2		11		11		All were the same participants as mf	co-administered			Two	Diethylcarbamazine (DEC)	Target mg			300
LF710	Drug Arm										Thailand (THA)											Yes	Checked	Checked	Unchecked	Unchecked	Unchecked	Unchecked	Unchecked	Unchecked		intervention/ treatment arm 3		8		8		All were the same participants as mf	co-administered			Two	Diethylcarbamazine (DEC)	Target mg			300
LF710	Drug Arm										Thailand (THA)											Yes	Checked	Checked	Unchecked	Unchecked	Unchecked	Unchecked	Unchecked	Unchecked		intervention/ treatment arm 4		8		8		All were the same participants as mf	co-administered			Two	Diethylcarbamazine (DEC)	Target mg			300
LF710	Mmdp Arm										Thailand (THA)
LF710	Methodology										Thailand (THA)
LF750	Study level	Lymphatic Filariasis Control in Tanzania: Effect of Repeated Mass Drug Administration with Ivermectin and Albendazole on Infection and Transmission	2010	2004	2004	August	2008	November	doi: 10.1371/journal.pntd.0000696	1	Tanzania - United Republic of (TZA)		Africa	1490	1112	49	Unknown	Unknown	1	1	1
LF750	Drug Arm										Tanzania - United Republic of (TZA)											Yes	Unchecked	Checked	Unchecked	Unchecked	Unchecked	Unchecked	Unchecked	Unchecked		no arm/ observational arm (MDA)		49		49		Only CFA participants (no mf results provided/tested)	co-administered and sequential			Two	Ivermectin	Target ug/kg		150-200
LF750	Mmdp Arm										Tanzania - United Republic of (TZA)
LF750	Methodology										Tanzania - United Republic of (TZA)
LF840	Study level	Safety and efficacy of mass drug administration with a single-dose triple-drug regimen of albendazole plus diethylcarbamazine plus ivermectin for lymphatic filariasis in Papua New Guinea: An open-label, cluster-randomised trial	2022	2016	2016	November	2018	June	https://doi.org/10.1371/journal.pntd.0010096	1	Papua New Guinea (PNG)		Western Pacific	365	4563	645	Unknown	Unknown	Not applicable	Not applicable	5
LF840	Drug Arm										Papua New Guinea (PNG)											Yes	Checked	Checked	Unchecked	Unchecked	Unchecked	Unchecked	Unchecked	Unchecked		intervention/ treatment arm 1		69		309	240	mf participants were part of CFA participants	co-administered			Two	Diethylcarbamazine (DEC)	Target mg/kg	6
LF840	Drug Arm										Papua New Guinea (PNG)											Yes	Checked	Checked	Unchecked	Unchecked	Unchecked	Unchecked	Unchecked	Unchecked		intervention/ treatment arm 2		68		336	268	mf participants were part of CFA participants	co-administered			Three	Ivermectin	Target ug/kg		200
LF840	Mmdp Arm										Papua New Guinea (PNG)
LF840	Methodology										Papua New Guinea (PNG)
LF982	Study level	An integrative treatment for lower limb lymphoedema in India	2011	2009	Unknown	Unknown	Unknown	Unknown	DOI: 10.1089/acm.2008.0546	1	India (IND)		South-East Asia	104	889	878	Unknown	Unknown	Unknown	Unknown	Unknown
LF982	Drug Arm										India (IND)											No	Unchecked	Unchecked	Unchecked	Unchecked	Unchecked	Unchecked	Unchecked	Unchecked
LF982	Mmdp Arm										India (IND)
LF982	Methodology										India (IND)
LF1062	Study level	IgG4 antibodies against Bm14 as an evaluation tool of mass drug administration in a co-endemic area of Brugia timori and Wuchereria bancrofti	2022	2016	2016	Unknown	2017	Unknown	DOI: 10.1016/j.actatropica.2021.106278	1	Indonesia (IDN)		South-East Asia	365	132	132	Unknown	Unknown	Unknown	5	5
LF1062	Drug Arm										Indonesia (IDN)											Yes	Checked	Checked	Unchecked	Unchecked	Unchecked	Unchecked	Unchecked	Unchecked		no arm/ observational arm (MDA)		50		100	50	mf participants were part of CFA participants	single dose			Two	Diethylcarbamazine (DEC)	Unknown
LF1062	Mmdp Arm										Indonesia (IDN)
LF1062	Methodology										Indonesia (IDN)
LF1064	Study level	Macrofilaricidal Activity in Wuchereria bancrofti after 2 Weeks Treatment with a Combination of Rifampicin plus Doxycycline	2011	2005	2005	Unknown	2008	Unknown	doi.org/10.1155/2011/201617	1	Ghana (GHA)		Africa	730	48	23	23	Not applicable	18	18	Unknown
LF1064	Drug Arm										Ghana (GHA)											Yes	Checked	Checked	Unchecked	Unchecked	Unchecked	Unchecked	Unchecked	Unchecked		intervention/ treatment arm 1		6		6		All were the same participants as mf	sequential			Three	Doxycycline	Target mg			200
LF1064	Drug Arm										Ghana (GHA)											Yes	Checked	Checked	Unchecked	Unchecked	Unchecked	Unchecked	Unchecked	Unchecked		intervention/ treatment arm 2		13		13		All were the same participants as mf	co-administered and sequential			Four	Doxycycline	Target mg			200
LF1064	Drug Arm										Ghana (GHA)											Yes	Checked	Checked	Unchecked	Unchecked	Unchecked	Unchecked	Unchecked	Unchecked		intervention/ treatment arm 3		4		4		All were the same participants as mf	sequential			Three	Placebo	Unknown
LF1064	Drug Arm										Ghana (GHA)											Yes	Unchecked	Unchecked	Checked	Unchecked	Unchecked	Unchecked	Unchecked	Unchecked	Ultrasound	intervention/ treatment arm 1	yes, but different number	4	no				Not applicable
LF1064	Drug Arm										Ghana (GHA)											Yes	Unchecked	Unchecked	Checked	Unchecked	Unchecked	Unchecked	Unchecked	Unchecked	Ultrasound	intervention/ treatment arm 2	yes, but different number	12	no				Not applicable
LF1064	Drug Arm										Ghana (GHA)											Yes	Unchecked	Unchecked	Checked	Unchecked	Unchecked	Unchecked	Unchecked	Unchecked	Ultrasound	control /placebo arm	yes, but different number	4	no				Not applicable
LF1064	Mmdp Arm										Ghana (GHA)
LF1064	Methodology										Ghana (GHA)
LF1068	Study level	Efficacy of Vascularized Submental Lymph Node Transfer Combined With Preoperative Decongestive Therapy and Antibiotics for Early-Stage Lower Limb Filarial Lymphedema	2022	2019	2019	January	2020	January	DOI: 10.1097/PRS.0000000000010046	1	India (IND)		South-East Asia	365	4	3	Unknown	Unknown	Unknown	25	25
LF1068	Drug Arm										India (IND)											Yes	Unchecked	Unchecked	Unchecked	Unchecked	Unchecked	Checked	Unchecked	Unchecked		intervention/ treatment arm 1	no, different group	3	Not applicable				Single dose and sequential			Two	Diethylcarbamazine (DEC)	Unknown
LF1068	Mmdp Arm										India (IND)
LF1068	Methodology										India (IND)
LF1106	Study level	Impact of basic lymphedema management and antifilarial treatment on acute dermatolymphangioadenitis episodes and filarial antigenaemia	2011	2008	2008	May	2010	May	10.4103/0974-777X.83527	1	Egypt (EGY)		Eastern Mediterranean	730	57	57	Unknown	Unknown	Unknown	Unknown	Unknown
LF1106	Drug Arm										Egypt (EGY)											Yes	Unchecked	Checked	Unchecked	Unchecked	Unchecked	Unchecked	Unchecked	Unchecked		Healthy group/ Individuals		12		Not applicable		Not applicable	None
LF1106	Drug Arm										Egypt (EGY)											Yes	Unchecked	Checked	Unchecked	Unchecked	Unchecked	Unchecked	Unchecked	Unchecked		intervention/ treatment arm 1		22		22		Only CFA participants (no mf results provided/tested)	single dose			One	Ivermectin	Target ug/kg		200
LF1106	Drug Arm										Egypt (EGY)											Yes	Unchecked	Checked	Unchecked	Unchecked	Unchecked	Unchecked	Unchecked	Unchecked		intervention/ treatment arm 2		7		7		Only CFA participants (no mf results provided/tested)	sequential			Two	Ivermectin	Target ug/kg		200
LF1106	Mmdp Arm										Egypt (EGY)
LF1106	Methodology										Egypt (EGY)
LF1108	Study level	The implementation and impact of a pilot hydrocele surgery camp for LF-endemic communities in Ethiopia	2021	2016	2016	October	2017	October	doi.org/10.1371/journal.pntd.0009403	1	Ethiopia (ETH)		Africa	365	175	63	63	Not applicable	Unknown	17	17
LF1108	Drug Arm										Ethiopia (ETH)											No	Unchecked	Unchecked	Unchecked	Unchecked	Unchecked	Unchecked	Unchecked	Unchecked
LF1108	Mmdp Arm										Ethiopia (ETH)
LF1108	Methodology										Ethiopia (ETH)
LF1265	Study level	Efficacy of home-based lymphoedema management in reducing acute attacks in subjects with lymphatic filariasis in Burkina Faso	2011	2005	2005	April	2007	December	DOI: 10.1016/j.actatropica.2011.03.007	1	Burkina Faso (BFA)		Africa	135	1578	1089	272	811	Unknown	10	10
LF1265	Drug Arm										Burkina Faso (BFA)											No	Unchecked	Unchecked	Unchecked	Unchecked	Unchecked	Unchecked	Unchecked	Unchecked
LF1265	Mmdp Arm										Burkina Faso (BFA)
LF1265	Methodology										Burkina Faso (BFA)
LF1461 - LF15500	Study level	Sustained reduction in prevalence of lymphatic filariasis infection in spite of missed rounds of mass drug administration in an area under mosquito nets for malaria control	2011	2001	2001	Unknown	2009	May	10.1186/1756-3305-4-90	1	Kenya (KEN)		Africa	2615	665	1079	Unknown	Unknown	5	5	Unknown
LF1461 - LF15500	Drug Arm										Kenya (KEN)											Yes	Checked	Checked	Unchecked	Unchecked	Unchecked	Unchecked	Unchecked	Unchecked		no arm/ observational arm (MDA)		1079		1079		All were the same participants as mf	co-administered and sequential			Two	Diethylcarbamazine (DEC)	Target mg/kg	6
LF1461 - LF15500	Mmdp Arm										Kenya (KEN)
LF1461 - LF15500	Methodology										Kenya (KEN)
LF1631	Study level	Reconstructive Surgery for Penoscrotal Filarial Lymphedema: A Decade of Experience and Follow-up	2011	2000	2000	January	2009	December	https://doi.org/10.1016/j.urology.2010.10.026	1	India (IND)		South-East Asia	3650	48	48	48	Not applicable	Unknown	25	25
LF1631	Drug Arm										India (IND)											No	Unchecked	Unchecked	Unchecked	Unchecked	Unchecked	Unchecked	Unchecked	Unchecked
LF1631	Mmdp Arm										India (IND)
LF1631	Mmdp Arm										India (IND)
LF1631	Methodology										India (IND)
LF1719	Study level	Evaluation of effectiveness of diethylcarbamazine/albendazole combination in reduction of Wuchereria bancrofti infection using multiple infection parameters	2010	1998	1998	Unknown	2000	Unknown	doi: 10.1016/j.actatropica.2010.09.009.	1	Kenya (KEN)		Africa	730	170	81	Unknown	Unknown	5	5	5
LF1719	Drug Arm										Kenya (KEN)											Yes	Checked	Checked	Unchecked	Unchecked	Unchecked	Unchecked	Unchecked	Unchecked		intervention/ treatment arm 1		30		30		CFA participants were part of mf participants	single dose			One	Albendazole	Target mg			400
LF1719	Drug Arm										Kenya (KEN)											Yes	Checked	Checked	Unchecked	Unchecked	Unchecked	Unchecked	Unchecked	Unchecked		intervention/ treatment arm 2		26		26		CFA participants were part of mf participants	single dose			One	Diethylcarbamazine (DEC)	Target mg/kg	6
LF1719	Drug Arm										Kenya (KEN)											Yes	Checked	Checked	Unchecked	Unchecked	Unchecked	Unchecked	Unchecked	Unchecked		intervention/ treatment arm 3		25		21		CFA participants were part of mf participants	co-administered			Two	Diethylcarbamazine (DEC)	Target mg/kg	6
LF1719	Mmdp Arm										Kenya (KEN)
LF1719	Methodology										Kenya (KEN)
LF2256	Study level	Doxycycline improves filarial lymphedema independent of active filarial infection: A randomized controlled trial	2012	2008	Unknown	Unknown	Unknown	Unknown	10.1093/cid/cis486	1	Ghana (GHA)		Africa	730	128	100	Unknown	Unknown	18	18	Unknown
LF2256	Drug Arm										Ghana (GHA)											Yes	Unchecked	Checked	Unchecked	Unchecked	Unchecked	Unchecked	Unchecked	Unchecked		control /placebo arm		13		13		Only CFA participants (no mf results provided/tested)	other	daily dose		One	Placebo	Target mg			200
LF2256	Drug Arm										Ghana (GHA)											Yes	Unchecked	Checked	Unchecked	Unchecked	Unchecked	Unchecked	Unchecked	Unchecked		intervention/ treatment arm 1		12		12		Only CFA participants (no mf results provided/tested)	other	daily dose		One	Amoxicillin	Target mg			1000
LF2256	Drug Arm										Ghana (GHA)											Yes	Unchecked	Checked	Unchecked	Unchecked	Unchecked	Unchecked	Unchecked	Unchecked		intervention/ treatment arm 2		17		17		Only CFA participants (no mf results provided/tested)	other	daily dose		One	Doxycycline	Target mg			200
LF2256	Mmdp Arm										Ghana (GHA)
LF2256	Mmdp Arm										Ghana (GHA)
LF2256	Mmdp Arm										Ghana (GHA)
LF2256	Methodology										Ghana (GHA)
LF2534	Study level	Antibody to the Filarial Antigen Wb123 Reflects Reduced Transmission and Decreased Exposure in Children Born following Single Mass Drug Administration (MDA)	2012	1975	1975	Unknown	1992	Unknown	doi: 10.1371/journal.pntd.0001940	1	Cook Islands (COK)		Western Pacific	6205	178	68	Unknown	Unknown	1	1	1
LF2534	Drug Arm										Cook Islands (COK)											Yes	Unchecked	Checked	Unchecked	Unchecked	Unchecked	Unchecked	Unchecked	Unchecked		no arm/ observational arm (MDA)		68		68		Only CFA participants (no mf results provided/tested)	single dose			One	Diethylcarbamazine (DEC)	Target mg/kg	6
LF2534	Mmdp Arm										Cook Islands (COK)
LF2534	Methodology										Cook Islands (COK)
LF2781	Study level	Impact of Community-Based Lymphedema Management on Perceived Disability among Patients with Lymphatic Filariasis in Orissa State, India	2013	2009	2009	July	2011	July	DOI:10.1371/journal.pntd.0002100	1	India (IND)		South-East Asia	730	370	315	130	185	14	14	Unknown
LF2781	Drug Arm										India (IND)											No	Unchecked	Unchecked	Unchecked	Unchecked	Unchecked	Unchecked	Unchecked	Unchecked
LF2781	Mmdp Arm										India (IND)
LF2781	Methodology										India (IND)
LF2922	Study level	A double-blind controlled field trial of doxycycline and albendazole in combination for the treatment of bancroftian filariasis in India	2013	2006	2006	Unknown	2008	Unknown	doi: 10.1016/j.actatropica.2012.10.011	1	India (IND)		South-East Asia	365	68	60	Unknown	Unknown	18	18	Unknown
LF2922	Drug Arm										India (IND)											Yes	Checked	Unchecked	Unchecked	Unchecked	Unchecked	Unchecked	Unchecked	Unchecked		control /placebo arm		15					single dose			One	Placebo	Unknown
LF2922	Drug Arm										India (IND)											Yes	Checked	Unchecked	Unchecked	Unchecked	Unchecked	Unchecked	Unchecked	Unchecked		intervention/ treatment arm 1		14					other	once daily for 30 days		One	Doxycycline	Target mg			200
LF2922	Drug Arm										India (IND)											Yes	Checked	Unchecked	Unchecked	Unchecked	Unchecked	Unchecked	Unchecked	Unchecked		intervention/ treatment arm 2		13					other	Once daily for 7 days		One	Albendazole	Target mg			400
LF2922	Drug Arm										India (IND)											Yes	Checked	Unchecked	Unchecked	Unchecked	Unchecked	Unchecked	Unchecked	Unchecked		intervention/ treatment arm 3		18					co-administered			Two	Doxycycline	other
LF2922	Mmdp Arm										India (IND)
LF2922	Methodology										India (IND)
LF3212	Study level	Community level morbidity control of lymphoedema using self care and integrative treatment in two lymphatic filariasis endemic districts of South India: a non randomized interventional study	2013	2010	2010	August	2012	April	doi:10.1093/trstmh/trt054	1	India (IND)		South-East Asia	105	1008	730	Unknown	Unknown	Unknown	Unknown	Unknown
LF3212	Drug Arm										India (IND)											No	Unchecked	Unchecked	Unchecked	Unchecked	Unchecked	Unchecked	Unchecked	Unchecked
LF3212	Mmdp Arm										India (IND)
LF3212	Methodology										India (IND)
LF3284	Study level	A study on Kandughna taila in filarial lymphangitis and ulcers	2013	2011	Unknown	Unknown	Unknown	Unknown	Not applicable	1	India (IND)		South-East Asia	30	28	28	11	17	5	5	Unknown
LF3284	Drug Arm										India (IND)											No	Unchecked	Unchecked	Unchecked	Unchecked	Unchecked	Unchecked	Unchecked	Unchecked
LF3284	Mmdp Arm										India (IND)
LF3284	Methodology										India (IND)
LF3356	Study level	Effect of Diethylcarbamazine (DEC) on prostaglandin levels in Wuchereria bancrofti infected microfilaraemics	2013	2005	2005	October	2007	June	DOI: 10.1007/s00436-013-3399-y	1	India (IND)		South-East Asia	3	33	33	27	6	20	20	Unknown
LF3356	Drug Arm										India (IND)											Yes	Checked	Checked	Unchecked	Unchecked	Unchecked	Unchecked	Unchecked	Unchecked		control /placebo arm		5		5		All were the same participants as mf	None			Not applicable
LF3356	Drug Arm										India (IND)											Yes	Checked	Checked	Unchecked	Unchecked	Unchecked	Unchecked	Unchecked	Unchecked		intervention/ treatment arm 1		28		28		All were the same participants as mf	single dose			One	Diethylcarbamazine (DEC)	Target mg/kg	6
LF3356	Drug Arm										India (IND)											Yes	Checked	Checked	Unchecked	Unchecked	Unchecked	Unchecked	Unchecked	Unchecked		control /placebo arm		5		Not applicable		Not applicable
LF3356	Mmdp Arm										India (IND)
LF3356	Methodology										India (IND)
LF3397 - LF16319	Study level	Anti-filarial drugs in doses employed in Mass Drug Administration in lymphatic filariasis elimination programme provide sustained benefits to children with Brugia malayi infection: A long-term follow up study	2013	2004	2004	Unknown	2009	Unknown	Unknown	1	India (IND)		South-East Asia	1825	100	77	39	38	3	3	3
LF3397 - LF16319	Drug Arm										India (IND)											Yes	Checked	Unchecked	Unchecked	Unchecked	Unchecked	Unchecked	Unchecked	Unchecked		intervention/ treatment arm 1		24					co-administered			Two	Diethylcarbamazine (DEC)	Target mg/kg	6
LF3397 - LF16319	Mmdp Arm										India (IND)
LF3397 - LF16319	Methodology										India (IND)
LF4130	Study level	Impact of a Community-Based Lymphedema Management Program on Episodes of Adenolymphangitis (ADLA) and Lymphedema Progression - Odisha State, India	2014	2007	2007	Unknown	2010	Unknown	https://doi.org/10.1371/journal.pntd.0003140	1	India (IND)		South-East Asia	730	370	316	Unknown	Unknown	14	14	Unknown
LF4130	Drug Arm										India (IND)											No	Unchecked	Unchecked	Unchecked	Unchecked	Unchecked	Unchecked	Unchecked	Unchecked
LF4130	Mmdp Arm										India (IND)
LF4130	Methodology										India (IND)
LF4290	Study level	PREVALENCE AND TREATMENT OF BANCROFTIAN FILARIASIS IN A RURAL POPULATION	2014	2009	2009	March	2010	March	Not applicable	1	India (IND)		South-East Asia	180	146	60	Unknown	Unknown	Unknown	Unknown	Unknown
LF4290	Drug Arm										India (IND)											Yes	Checked	Unchecked	Unchecked	Unchecked	Unchecked	Unchecked	Unchecked	Unchecked		intervention/ treatment arm 1		3					sequential			Two	Filarinum 200 (F-200)	other
LF4290	Drug Arm										India (IND)											Yes	Checked	Unchecked	Unchecked	Unchecked	Unchecked	Unchecked	Unchecked	Unchecked		intervention/ treatment arm 2		9					other	Daily dose		One	Filarinum 1 M (F-1M)	other
LF4290	Drug Arm										India (IND)											Yes	Checked	Unchecked	Unchecked	Unchecked	Unchecked	Unchecked	Unchecked	Unchecked		intervention/ treatment arm 3		5					other	Daily dose		One	Acacia-30	Unknown
LF4290	Drug Arm										India (IND)											Yes	Checked	Unchecked	Unchecked	Unchecked	Unchecked	Unchecked	Unchecked	Unchecked		intervention/ treatment arm 4		14					other	Daily dose		One	Filarinum 200 (F-200)	Unknown
LF4290	Drug Arm										India (IND)											Yes	Unchecked	Unchecked	Checked	Unchecked	Unchecked	Unchecked	Unchecked	Unchecked	Ultrasound	intervention/ treatment arm 1	no, different group	15	yes				sequential			Two	Filarinum 200 (F-200)	Unknown
LF4290	Drug Arm										India (IND)											Yes	Unchecked	Unchecked	Checked	Unchecked	Unchecked	Unchecked	Unchecked	Unchecked	Ultrasound	intervention/ treatment arm 2	no, different group	7	yes				other	Daily dose		One	Filarinum 1 M (F-1M)	Unknown
LF4290	Drug Arm										India (IND)											Yes	Unchecked	Unchecked	Checked	Unchecked	Unchecked	Unchecked	Unchecked	Unchecked	Ultrasound	intervention/ treatment arm 3	no, different group	9	yes				other	Daily dose		One	Filarinum 200 (F-200)	Unknown
LF4290	Mmdp Arm										India (IND)
LF4290	Methodology										India (IND)
LF4357	Study level	Impact of MDA and the prospects of elimination of the lone focus of diurnally sub periodic lymphatic filariasis in Nicobar Islands, India	2014	1998	1998	Unknown	2011	Unknown	Not applicable	1	India (IND)		South-East Asia	2555	862	112	Unknown	Unknown	Unknown	Unknown	Unknown
LF4357	Drug Arm										India (IND)											Yes	Checked	Unchecked	Unchecked	Unchecked	Unchecked	Unchecked	Unchecked	Unchecked		no arm/ observational arm (MDA)		112					co-administered			Two	Diethylcarbamazine (DEC)	Target mg/kg	6
LF4357	Mmdp Arm										India (IND)
LF4357	Methodology										India (IND)
LF4547	Study level	Yoga for correction of lymphedema's impairment of gait as an adjunct to lymphatic drainage: A pilot observational study	2015	2009	2009	Unknown	2012	Unknown	DOI: 10.4103/0973-6131.146063	1	India (IND)		South-East Asia	180	98	98	Unknown	Unknown	Unknown	Unknown	Unknown
LF4547	Drug Arm										India (IND)											No	Unchecked	Unchecked	Unchecked	Unchecked	Unchecked	Unchecked	Unchecked	Unchecked
LF4547	Mmdp Arm										India (IND)
LF4547	Methodology										India (IND)
LF4722	Study level	Enhanced efficacy of sequential administration of Albendazole for the clearance of Wuchereria bancrofti infection: Double blind RCT	2015	2009	2009	February	2010	September	Not applicable	1	India (IND)		South-East Asia	360	146	129	Unknown	Unknown	18	18	Unknown
LF4722	Drug Arm										India (IND)											Yes	Checked	Checked	Unchecked	Unchecked	Unchecked	Unchecked	Unchecked	Unchecked		intervention/ treatment arm 1		32		32		All were the same participants as mf	co-administered			Two	Diethylcarbamazine (DEC)	Target mg			300
LF4722	Drug Arm										India (IND)											Yes	Checked	Checked	Unchecked	Unchecked	Unchecked	Unchecked	Unchecked	Unchecked		intervention/ treatment arm 2		37		37		All were the same participants as mf	co-administered			Two	Diethylcarbamazine (DEC)	Target mg			300
LF4722	Drug Arm										India (IND)											Yes	Checked	Checked	Unchecked	Unchecked	Unchecked	Unchecked	Unchecked	Unchecked		intervention/ treatment arm 3		28		28		All were the same participants as mf	co-administered and sequential			Two	Diethylcarbamazine (DEC)	Target mg			300
LF4722	Drug Arm										India (IND)											Yes	Checked	Checked	Unchecked	Unchecked	Unchecked	Unchecked	Unchecked	Unchecked		intervention/ treatment arm 4		32		32		All were the same participants as mf	other	Daily dose		One	Diethylcarbamazine (DEC)	Target mg			300
LF4722	Mmdp Arm										India (IND)
LF4722	Methodology										India (IND)
LF4918	Study level	A randomized Controlled Trial of Increased Dose and Frequency of Albendazole with Standard Dose DEC for Treatment of Wuchereria bancrofti Microfilaremics in Odisha, India	2015	2008	2008	October	2012	September	10.1371/journal.pntd.0003583	1	India (IND)		South-East Asia	730	104	103	Unknown	Unknown	18	18	Unknown
LF4918	Drug Arm										India (IND)											Yes	Checked	Checked	Unchecked	Unchecked	Unchecked	Unchecked	Unchecked	Unchecked		intervention/ treatment arm 1		25		25		All were the same participants as mf	co-administered			Two	Diethylcarbamazine (DEC)	Target mg			300
LF4918	Drug Arm										India (IND)											Yes	Checked	Checked	Unchecked	Unchecked	Unchecked	Unchecked	Unchecked	Unchecked		intervention/ treatment arm 2		26		26		All were the same participants as mf	co-administered			Two	Diethylcarbamazine (DEC)	Target mg			300
LF4918	Drug Arm										India (IND)											Yes	Checked	Checked	Unchecked	Unchecked	Unchecked	Unchecked	Unchecked	Unchecked		intervention/ treatment arm 3		26		26		All were the same participants as mf	co-administered			Two	Diethylcarbamazine (DEC)	Target mg			300
LF4918	Drug Arm										India (IND)											Yes	Checked	Checked	Unchecked	Unchecked	Unchecked	Unchecked	Unchecked	Unchecked		intervention/ treatment arm 4		26		26		All were the same participants as mf	co-administered			Two	Diethylcarbamazine (DEC)	Target mg			300
LF4918	Mmdp Arm										India (IND)
LF4918	Methodology										India (IND)
LF5200	Study level	The Impact of Two Semiannual Treatments with Albendazole Alone on Lymphatic Filariasis and Soil-Transmitted Helminth Infections: A Community-Based Study in the Republic of Congo	2015	2012	2012	September	2013	October	doi: 10.4269/ajtmh.14-0661.	1	Congo (Democratic Republic of the) (COD)		Africa	365	773	588	Unknown	Unknown	5	5	5
LF5200	Drug Arm										Congo (Democratic Republic of the) (COD)											Yes	Checked	Checked	Unchecked	Unchecked	Unchecked	Unchecked	Unchecked	Unchecked		no arm/ observational arm (MDA)		38		115	77	mf participants were part of CFA participants	single dose			One	Albendazole	Target mg			400
LF5200	Mmdp Arm										Congo (Democratic Republic of the) (COD)
LF5200	Methodology										Congo (Democratic Republic of the) (COD)
LF5358	Study level	Randomised controlled clinical trial of increased dose and frequency of albendazole and ivermectin on Wuchereria bancrofti microfilarial clearance in northern Malawi	2015	2009	2009	January	2012	March	DOI: 10.1093/trstmh/trv027	1	Malawi (MWI)		Africa	730	70	65	Unknown	Unknown	18	18	18
LF5358	Drug Arm										Malawi (MWI)											Yes	Checked	Checked	Unchecked	Unchecked	Unchecked	Unchecked	Unchecked	Unchecked		intervention/ treatment arm 1		17		17		All were the same participants as mf	co-administered			Two	Albendazole	Target mg			400
LF5358	Drug Arm										Malawi (MWI)											Yes	Checked	Checked	Unchecked	Unchecked	Unchecked	Unchecked	Unchecked	Unchecked		intervention/ treatment arm 2		17		17		All were the same participants as mf	co-administered			Two	Albendazole	Target mg			800
LF5358	Drug Arm										Malawi (MWI)											Yes	Checked	Checked	Unchecked	Unchecked	Unchecked	Unchecked	Unchecked	Unchecked		intervention/ treatment arm 3		14		14		All were the same participants as mf	co-administered			Two	Albendazole	Target mg			400
LF5358	Drug Arm										Malawi (MWI)											Yes	Checked	Checked	Unchecked	Unchecked	Unchecked	Unchecked	Unchecked	Unchecked		intervention/ treatment arm 4		17		17		All were the same participants as mf	co-administered			Two	Albendazole	Target mg			800
LF5358	Mmdp Arm										Malawi (MWI)
LF5358	Methodology										Malawi (MWI)
LF5361	Study level	Treatment of W. bancrofti (Wb) in HIV/Wb Coinfections in South India	2015	2012	Unknown	Unknown	Unknown	Unknown	https://doi.org/10.1371/journal.pntd.0003622	1	India (IND)		South-East Asia	365	28	12	Unknown	Unknown	18	18	Unknown
LF5361	Drug Arm										India (IND)											Yes	Unchecked	Checked	Unchecked	Unchecked	Unchecked	Unchecked	Unchecked	Unchecked		intervention/ treatment arm 1		12		12		Only CFA participants (no mf results provided/tested)	co-administered			Two	Diethylcarbamazine (DEC)	Target mg/kg	6
LF5361	Mmdp Arm										India (IND)
LF5361	Methodology										India (IND)
LF5729	Study level	Terapia complexa descongestiva com uso de material alternativo na redução e controle do linfedema em pacientes de área endêmica de filariose: um ensaio clínico Decongestive complex therapy with the use of alternative material to reduce and control lymphedema in patients with an endemic area of filariasis: a clinical trial	2016	2013	2013	December	2014	December	DOI:10.1590/1809-2950/15476523032016	1	Brazil (BRA)		Americas	365	27	27	11	16	18	18	35
LF5729	Drug Arm										Brazil (BRA)											No	Unchecked	Unchecked	Unchecked	Unchecked	Unchecked	Unchecked	Unchecked	Unchecked
LF5729	Mmdp Arm										Brazil (BRA)
LF5729	Mmdp Arm										Brazil (BRA)
LF5729	Methodology										Brazil (BRA)
LF5936 - LF932	Study level	Prevalence of Lymphatic Filariasis and Treatment Effectiveness of Albendazole/ Ivermectin in Individuals with HIV Coinfection in Southwest-Tanzania	2016	2007	2007	Unknown	2011	March	doi: 10.1371/journal.pntd.0004618.	1	Tanzania - United Republic of (TZA)		Africa	3650	521	18	Unknown	Unknown	Unknown	<1	0
LF5936 - LF932	Drug Arm										Tanzania - United Republic of (TZA)											Yes	Unchecked	Checked	Unchecked	Unchecked	Unchecked	Unchecked	Unchecked	Unchecked		intervention/ treatment arm 1		18		18		Only CFA participants (no mf results provided/tested)	co-administered			Two	Ivermectin	Target ug/kg		200
LF5936 - LF932	Mmdp Arm										Tanzania - United Republic of (TZA)
LF5936 - LF932	Methodology										Tanzania - United Republic of (TZA)
LF6313	Study level	Efficacy, Safety, and Pharmacokinetics of Coadministered Diethylcarbamazine, Albendazole, and Ivermectin for Treatment of Bancroftian Filariasis	2016	2012	Unknown	Unknown	Unknown	Unknown	DOI: 10.1093/cid/civ882	1	Papua New Guinea (PNG)		Western Pacific	730	24	12	Unknown	Unknown	18	18	19
LF6313	Drug Arm										Papua New Guinea (PNG)											Yes	Checked	Checked	Unchecked	Unchecked	Unchecked	Unchecked	Unchecked	Unchecked		intervention/ treatment arm 1		6		6		All were the same participants as mf	co-administered			Two	Diethylcarbamazine (DEC)	Target mg/kg	6
LF6313	Drug Arm										Papua New Guinea (PNG)											Yes	Checked	Checked	Unchecked	Unchecked	Unchecked	Unchecked	Unchecked	Unchecked		intervention/ treatment arm 2		6		6		All were the same participants as mf	co-administered			Three	Diethylcarbamazine (DEC)	Target mg/kg	6
LF6313	Mmdp Arm										Papua New Guinea (PNG)
LF6313	Methodology										Papua New Guinea (PNG)
LF6651	Study level	An evaluation of Wb123 antibody elisa in individuals treated with ivermection and albendazole, amd implementation challenges in Africa	2017	2014	2014	June	2014	December	doi: 10.11604/pamj.2017.27.65.11004.	1	Ghana (GHA)		Africa	90	48	34	Unknown	Unknown	5	5	10
LF6651	Drug Arm										Ghana (GHA)											Yes	Checked	Checked	Unchecked	Unchecked	Unchecked	Unchecked	Unchecked	Unchecked		intervention/ treatment arm 1		17		34	17	mf participants were part of CFA participants	co-administered			Two	Ivermectin	Target ug/kg		400
LF6651	Mmdp Arm										Ghana (GHA)
LF6651	Methodology										Ghana (GHA)
LF6839	Study level	Twelve-month longitudinal parasitological assessment of lymphatic filariasis-positive individuals: impact of a biannual treatment with ivermectin and albendazole	2017	2014	2014	June	2015	Unknown	doi:10.1111/tmi.12974	1	Ghana (GHA)		Africa	365	0	32	Unknown	Unknown	6	6	10
LF6839	Drug Arm										Ghana (GHA)											Yes	Checked	Checked	Unchecked	Unchecked	Unchecked	Unchecked	Unchecked	Unchecked		intervention/ treatment arm 1		17		32	15	mf participants were part of CFA participants	co-administered			Two	Ivermectin	Target ug/kg		400
LF6839	Mmdp Arm										Ghana (GHA)
LF6839	Methodology										Ghana (GHA)
LF6845	Study level	Lymphatic pathology in asymptomatic and symptomatic children with Wuchereria bancrofti infection in children from Odisha, India and its reversal with DEC and albendazole treatment	2017	2009	2009	October	2014	April	doi.org/10.1371/journal.pntd.0005631	1	India (IND)		South-East Asia	730	102	102	Unknown	Unknown	5	5	5
LF6845	Drug Arm										India (IND)											Yes	Checked	Checked	Unchecked	Unchecked	Unchecked	Unchecked	Unchecked	Unchecked		intervention/ treatment arm 1		26		26		All were the same participants as mf	co-administered			Two	Diethylcarbamazine (DEC)	Target mg/kg	6
LF6845	Drug Arm										India (IND)											Yes	Checked	Checked	Unchecked	Unchecked	Unchecked	Unchecked	Unchecked	Unchecked		intervention/ treatment arm 2		25		25		All were the same participants as mf	co-administered			Two	Diethylcarbamazine (DEC)	Target mg/kg	6
LF6845	Drug Arm										India (IND)											Yes	Checked	Checked	Unchecked	Unchecked	Unchecked	Unchecked	Unchecked	Unchecked		intervention/ treatment arm 3		25		25		All were the same participants as mf	co-administered			Two	Diethylcarbamazine (DEC)	Target mg/kg	6
LF6845	Drug Arm										India (IND)											Yes	Checked	Checked	Unchecked	Unchecked	Unchecked	Unchecked	Unchecked	Unchecked		intervention/ treatment arm 4		24		24		All were the same participants as mf	co-administered			Two	Diethylcarbamazine (DEC)	Target mg/kg	6
LF6845	Drug Arm										India (IND)											Yes	Unchecked	Unchecked	Checked	Unchecked	Unchecked	Unchecked	Unchecked	Unchecked	Ultrasound	intervention/ treatment arm 1	yes, but different number	4	no				Not applicable
LF6845	Drug Arm										India (IND)											Yes	Unchecked	Unchecked	Checked	Unchecked	Unchecked	Unchecked	Unchecked	Unchecked	Ultrasound	intervention/ treatment arm 2	yes, but different number	5	no				Not applicable
LF6845	Mmdp Arm										India (IND)
LF6845	Methodology										India (IND)
LF6900	Study level	Efficacy and tolerability of treatment with single doses of diethylcarbamazine (DEC) and DEC plus albendazole (ABZ) for three consecutive years in lymphatic filariasis: a field study in India	2017	2000	2000	October	2003	Unknown	10.1007/s00436-017-5577-9	1	India (IND)		South-East Asia	1095	0	139	Unknown	Unknown	18	18	Unknown
LF6900	Drug Arm										India (IND)											Yes	Checked	Unchecked	Unchecked	Unchecked	Unchecked	Unchecked	Unchecked	Unchecked		intervention/ treatment arm 1		69					co-administered			Two	Diethylcarbamazine (DEC)	Target mg/kg	6
LF6900	Drug Arm										India (IND)											Yes	Checked	Checked	Unchecked	Unchecked	Unchecked	Unchecked	Unchecked	Unchecked		intervention/ treatment arm 2		70		42		CFA participants were part of mf participants	co-administered			Two	Diethylcarbamazine (DEC)	Target mg/kg	6
LF6900	Drug Arm										India (IND)											Yes	Unchecked	Checked	Checked	Unchecked	Unchecked	Unchecked	Unchecked	Unchecked	Ultrasound	intervention/ treatment arm 1	yes, but different number	50	no	37		Unknown	Not applicable
LF6900	Drug Arm										India (IND)											Yes	Unchecked	Checked	Checked	Unchecked	Unchecked	Unchecked	Unchecked	Unchecked	Ultrasound	intervention/ treatment arm 2	yes, but different number	52	no	42		Unknown	Not applicable
LF6900	Mmdp Arm										India (IND)
LF6900	Methodology										India (IND)
LF7568	Study level	Impact of two follow-up schemes on morbidity management and disability prevention (MMDP) programme for filarial lymphedema in Matara, Sri Lanka	2018	2005	2005	Unknown	Unknown	Unknown	https://doi.org/10.1016/j.parint.2017.11.005	1	Sri Lanka (LKA)		South-East Asia	365	27	27	Unknown	Unknown	Unknown	Unknown	Unknown
LF7568	Drug Arm										Sri Lanka (LKA)											No	Unchecked	Unchecked	Unchecked	Unchecked	Unchecked	Unchecked	Unchecked	Unchecked
LF7568	Mmdp Arm										Sri Lanka (LKA)
LF7568	Mmdp Arm										Sri Lanka (LKA)
LF7568	Methodology										Sri Lanka (LKA)
LF7604	Study level	Effectiveness of annual single doses of diethylcarbamazine citrate among bancroftian filariasis infected individuals in an endemic area under mass drug administration in Brazil	2018	2007	2007	Unknown	2012	Unknown	doi: 10.1080/20477724.2018.1498821.	1	Brazil (BRA)		Americas	1825	175	119	Unknown	Unknown	4	4	5
LF7604	Drug Arm										Brazil (BRA)											Yes	Unchecked	Checked	Unchecked	Unchecked	Unchecked	Unchecked	Unchecked	Unchecked		no arm/ observational arm (MDA)		99		99		Only CFA participants (no mf results provided/tested)	single dose			One	Diethylcarbamazine (DEC)	Target mg/kg	6
LF7604	Mmdp Arm										Brazil (BRA)
LF7604	Methodology										Brazil (BRA)
LF7848 - LF9704	Study level	A Trial of a Triple-Drug Treatment for Lymphatic Filariasis	2018	2014	2014	June	2020	June	DOI: 10.1056/NEJMoa1706854	1	Papua New Guinea (PNG)		Western Pacific	1825	182	36	Unknown	Unknown	18	18	18
LF7848 - LF9704	Drug Arm										Papua New Guinea (PNG)											Yes	Checked	Checked	Unchecked	Unchecked	Unchecked	Unchecked	Unchecked	Unchecked		intervention/ treatment arm 1		56		56		All were the same participants as mf	co-administered			Two	Diethylcarbamazine (DEC)	Target mg/kg	6
LF7848 - LF9704	Drug Arm										Papua New Guinea (PNG)											Yes	Checked	Checked	Unchecked	Unchecked	Unchecked	Unchecked	Unchecked	Unchecked		intervention/ treatment arm 2		52		52		All were the same participants as mf	co-administered and sequential			Two	Diethylcarbamazine (DEC)	Target mg/kg	6
LF7848 - LF9704	Drug Arm										Papua New Guinea (PNG)											Yes	Checked	Checked	Unchecked	Unchecked	Unchecked	Unchecked	Unchecked	Unchecked		intervention/ treatment arm 3		36		36		All were the same participants as mf	co-administered			Three	Diethylcarbamazine (DEC)	Target mg/kg	6
LF7848 - LF9704	Mmdp Arm										Papua New Guinea (PNG)
LF7848 - LF9704	Methodology										Papua New Guinea (PNG)
LF8226	Study level	Bio-psychology review on Low Level Laser Therapy management to overcome the condition of elephantiasis in chronic filariasis	2018	2016	Unknown	Unknown	Unknown	Unknown	doi:10.1088/1757-899X/434/1/012130	1	Indonesia (IDN)		South-East Asia	90	20	20	Unknown	Unknown	Unknown	Unknown	Unknown
LF8226	Drug Arm										Indonesia (IDN)											No	Unchecked	Unchecked	Unchecked	Unchecked	Unchecked	Unchecked	Unchecked	Unchecked
LF8226	Mmdp Arm										Indonesia (IDN)
LF8226	Mmdp Arm										Indonesia (IDN)
LF8226	Methodology										Indonesia (IDN)
LF8508	Study level	Surgical Treatment of Advanced Lymphatic Filariasis of Lower Extremity Combining Vascularized Lymph Node Transfer and Excisional Procedures	2019	2014	2014	September	2018	March	doi: 10.1089/lrb.2018.0058	1	India (IND)		South-East Asia	365	17	17	9	8	17	17	17
LF8508	Drug Arm										India (IND)											No	Unchecked	Unchecked	Unchecked	Unchecked	Unchecked	Unchecked	Unchecked	Unchecked
LF8508	Mmdp Arm										India (IND)
LF8508	Methodology										India (IND)
LF8590	Study level	Pharmacokinetics, safety, and efficacy of a single co-administered dose of diethylcarbamazine, albendazole and ivermectin in adults with and without Wuchereria bancrofti infection in Cote d'Ivoire	2019	2015	2015	April	2016	Unknown	10.1371/journal.pntd.0007325	1	Côte d'Ivoire (CIV)		Africa	365	56	53	Unknown	Unknown	18	18	Unknown
LF8590	Drug Arm										Côte d'Ivoire (CIV)											Yes	Checked	Checked	Unchecked	Unchecked	Unchecked	Unchecked	Unchecked	Unchecked		intervention/ treatment arm 1		31		31		All were the same participants as mf	co-administered			Three	Ivermectin	Target ug/kg		200
LF8590	Drug Arm										Côte d'Ivoire (CIV)											Yes	Checked	Unchecked	Unchecked	Unchecked	Unchecked	Unchecked	Unchecked	Unchecked		intervention/ treatment arm 2		22					co-administered			Three	Ivermectin	Target ug/kg		200
LF8590	Drug Arm										Côte d'Ivoire (CIV)											Yes	Unchecked	Unchecked	Checked	Unchecked	Unchecked	Unchecked	Unchecked	Unchecked	Ultrasound	intervention/ treatment arm 3	yes, but different number	20	no				Not applicable
LF8590	Drug Arm										Côte d'Ivoire (CIV)											Yes	Unchecked	Unchecked	Checked	Unchecked	Unchecked	Unchecked	Unchecked	Unchecked	Ultrasound	intervention/ treatment arm 4	yes, but different number	10	no				Not applicable
LF8590	Mmdp Arm										Côte d'Ivoire (CIV)
LF8590	Methodology										Côte d'Ivoire (CIV)
LF8845	Study level	Prevalence of lymphatic filariasis in a tribal area of Maharashtra	2019	1988	1988	January	1988	December	DOI:10.18203/2394-6040.ijcmph20190054	1	India (IND)		South-East Asia	1	200	92	Unknown	Unknown	1	1	1
LF8845	Drug Arm										India (IND)											Yes	Checked	Unchecked	Unchecked	Unchecked	Unchecked	Unchecked	Unchecked	Unchecked		intervention/ treatment arm 1		92					single dose			One	Diethylcarbamazine (DEC)	Target mg			100
LF8845	Mmdp Arm										India (IND)
LF8845	Methodology										India (IND)
LF8979	Study level	Evaluation of Impedance and Reactance in the Intensive Treatment of Lymphoedema	2019	2013	2013	May	2013	May	https://doi.org/10.7860/JCDR/2019/40158.12806	1	Brazil (BRA)		Americas	5	48	48	Unknown	Unknown	22	22	22
LF8979	Drug Arm										Brazil (BRA)											No	Unchecked	Unchecked	Unchecked	Unchecked	Unchecked	Unchecked	Unchecked	Unchecked
LF8979	Mmdp Arm										Brazil (BRA)
LF8979	Mmdp Arm										Brazil (BRA)
LF8979	Methodology										Brazil (BRA)
LF9379	Study level	Efficacy and Safety of a Single Dose of Ivermectin, Diethylcarbamazine, and Albendazole for Treatment of Lymphatic Filariasis in Côte d'Ivoire: An Open-label Randomized Controlled Trial	2020	2015	2015	February	2018	Unknown	doi: 10.1093/cid/ciz1050	1	Côte d'Ivoire (CIV)		Africa	1095	95	75	Unknown	Unknown	18	18	Unknown
LF9379	Drug Arm										Côte d'Ivoire (CIV)											Yes	Checked	Checked	Unchecked	Unchecked	Unchecked	Unchecked	Unchecked	Unchecked		intervention/ treatment arm 1		33		33		All were the same participants as mf	co-administered			Three	Ivermectin	Target ug/kg		200
LF9379	Drug Arm										Côte d'Ivoire (CIV)											Yes	Checked	Checked	Unchecked	Unchecked	Unchecked	Unchecked	Unchecked	Unchecked		intervention/ treatment arm 2		42		42		All were the same participants as mf	co-administered			Two	Ivermectin	Target ug/kg		200
LF9379	Drug Arm										Côte d'Ivoire (CIV)											Yes	Unchecked	Unchecked	Checked	Unchecked	Unchecked	Unchecked	Unchecked	Unchecked	Ultrasound (details on methodology)	intervention/ treatment arm 4	yes, but different number	19	no				Not applicable
LF9379	Drug Arm										Côte d'Ivoire (CIV)											Yes	Unchecked	Unchecked	Checked	Unchecked	Unchecked	Unchecked	Unchecked	Unchecked	Ultrasound (details on methodology)	intervention/ treatment arm 4	yes, but different number	25	no				Not applicable
LF9379	Mmdp Arm										Côte d'Ivoire (CIV)
LF9379	Methodology										Côte d'Ivoire (CIV)
LF9465	Study level	Clinical Benefits of Supervised Home Care of the Morbidity Management and Disability Prevention Under National Filariasis Elimination Programme	2020	1999	1999	Unknown	Unknown	Unknown	doi: 10.1089/lrb.2019.0058	1	India (IND)		South-East Asia	365	196	196	54	142	Unknown	Unknown	Unknown
LF9465	Drug Arm										India (IND)											No	Unchecked	Unchecked	Unchecked	Unchecked	Unchecked	Unchecked	Unchecked	Unchecked
LF9465	Mmdp Arm										India (IND)
LF9465	Mmdp Arm										India (IND)
LF9465	Mmdp Arm										India (IND)
LF9465	Methodology										India (IND)
LF9506	Study level	Addition of Lymphatic Stimulating Self-Care Practices Reduces Acute Attacks among People Affected by Moderate and Severe Lower-Limb Lymphedema in Ethiopia, a Cluster Randomized Controlled Trial	2020	2018	Unknown	Unknown	Unknown	Unknown	doi.org/10.3390/jcm9124077	1	Ethiopia (ETH)		Africa	168	126	113	Unknown	Unknown	18	18	50
LF9506	Drug Arm										Ethiopia (ETH)											No	Unchecked	Unchecked	Unchecked	Unchecked	Unchecked	Unchecked	Unchecked	Unchecked
LF9506	Mmdp Arm										Ethiopia (ETH)
LF9506	Mmdp Arm										Ethiopia (ETH)
LF9506	Methodology										Ethiopia (ETH)
LF9515	Study level	Safety and efficacy of co-administered diethylcarbamazine, albendazole and ivermectin during mass drug administration for lymphatic filariasis in Haiti: Results from a two-armed, open-label, cluster-randomized, community study	2020	2016	2016	October	2017	February	doi: 10.1371/journal.pntd.0008298.	1	Haiti (HTI)		Americas	365	5998	489	298	191	5	5	5
LF9515	Drug Arm										Haiti (HTI)											Yes	Checked	Checked	Unchecked	Unchecked	Unchecked	Unchecked	Unchecked	Unchecked		intervention/ treatment arm 1		36		200	164	mf participants were part of CFA participants	co-administered			Three	Ivermectin	Target ug/kg		200
LF9515	Drug Arm										Haiti (HTI)											Yes	Checked	Checked	Unchecked	Unchecked	Unchecked	Unchecked	Unchecked	Unchecked		intervention/ treatment arm 2		58		244	186	mf participants were part of CFA participants	co-administered			Two	Diethylcarbamazine (DEC)	Target mg/kg	6
LF9515	Mmdp Arm										Haiti (HTI)
LF9515	Methodology										Haiti (HTI)
LF9915	Study level	The impact of four years of semiannual treatments with albendazole alone on lymphatic filariasis and soil-transmitted helminth infections: A community-based study in the Democratic Republic of the Congo	2020	2014	2014	June	2018	June	doi: 10.1371/journal.pntd.0008322.	1	Congo (Democratic Republic of the) (COD)		Africa	1460	820	96	Unknown	Unknown	5	5	10
LF9915	Drug Arm										Congo (Democratic Republic of the) (COD)											Yes	Checked	Checked	Unchecked	Unchecked	Unchecked	Unchecked	Unchecked	Unchecked		no arm/ observational arm (MDA)		37		96	59	mf participants were part of CFA participants	single dose			One	Albendazole	Target mg			400
LF9915	Mmdp Arm										Congo (Democratic Republic of the) (COD)
LF9915	Methodology										Congo (Democratic Republic of the) (COD)
LF10011	Study level	Elimination of diurnally sub-periodic Wuchereria bancrofti in Andaman and Nicobar Islands, India, using mass DEC-fortified salt as a supplementary intervention to MDA	2020	2015	2015	November	2016	Unknown	DOI: 10.1007/s00436-020-06659-7	1	India (IND)		South-East Asia	365	83	63	Unknown	Unknown	Unknown	Unknown	Unknown
LF10011	Drug Arm										India (IND)											Yes	Checked	Unchecked	Unchecked	Unchecked	Unchecked	Unchecked	Unchecked	Unchecked		intervention/ treatment arm 1		36					co-administered and sequential			Three	DEC salt	Target mg			6000
LF10011	Drug Arm										India (IND)											Yes	Checked	Unchecked	Unchecked	Unchecked	Unchecked	Unchecked	Unchecked	Unchecked		intervention/ treatment arm 2		27					co-administered			Two	Diethylcarbamazine (DEC)	Target mg/kg	6
LF10011	Mmdp Arm										India (IND)
LF10011	Methodology										India (IND)
LF10422	Study level	Triple-Drug Treatment Is Effective for Lymphatic Filariasis Microfilaria Clearance in Samoa	2021	2018	2018	Unknown	2019	April	DOI: 10.3390/tropicalmed6020044	1	Samoa (WSM)		Western Pacific	30	14	13	6	7	Unknown	5	5
LF10422	Drug Arm										Samoa (WSM)											Yes	Checked	Checked	Unchecked	Unchecked	Unchecked	Unchecked	Unchecked	Unchecked		intervention/ treatment arm 1		13		13		All were the same participants as mf	co-administered			Three	Ivermectin	Target ug/kg		150-200
LF10422	Mmdp Arm										Samoa (WSM)
LF10422	Methodology										Samoa (WSM)
LF10441	Study level	Individual Efficacy and Community Impact of Ivermectin, Diethylcarbamazine, and Albendazole Mass Drug Administration for Lymphatic Filariasis Control in Fiji: A Cluster Randomized Trial	2021	2017	2017	July	2019	October	doi: 10.1093/cid/ciab202.	1	Fiji (FJI)		Western Pacific	730	139	92	Unknown	Unknown	2	2	Unknown
LF10441	Drug Arm										Fiji (FJI)											Yes	Checked	Checked	Unchecked	Unchecked	Unchecked	Unchecked	Unchecked	Unchecked		intervention/ treatment arm 1		15		15		All were different participants from mf	co-administered and sequential			Three	Diethylcarbamazine (DEC)	Target mg/kg	6
LF10441	Drug Arm										Fiji (FJI)											Yes	Checked	Checked	Unchecked	Unchecked	Unchecked	Unchecked	Unchecked	Unchecked		intervention/ treatment arm 2		24		24		All were different participants from mf	co-administered and sequential			Three	Ivermectin	Target ug/kg		200
LF10441	Drug Arm										Fiji (FJI)											Yes	Checked	Checked	Unchecked	Unchecked	Unchecked	Unchecked	Unchecked	Unchecked		intervention/ treatment arm 3		27		27		All were different participants from mf	co-administered and sequential			Three	Ivermectin	Target ug/kg		200
LF10441	Mmdp Arm										Fiji (FJI)
LF10441	Methodology										Fiji (FJI)
LF10484	Study level	An open label, block randomized, community study of the safety and efficacy of coadministered ivermectin, diethylcarbamazine plus albendazole vs. diethylcarbamazine plus albendazole for lymphatic filariasis in India	2021	2016	2016	October	2018	March	DOI 10.1371/journal.pntd.0009069	1	India (IND)		South-East Asia	365	8918	8803	Unknown	Unknown	5	5	5
LF10484	Drug Arm										India (IND)											Yes	Checked	Checked	Unchecked	Unchecked	Unchecked	Unchecked	Unchecked	Unchecked		intervention/ treatment arm 1		268		1077	809	mf participants were part of CFA participants	co-administered			Three	Ivermectin	Target ug/kg		200
LF10484	Drug Arm										India (IND)											Yes	Checked	Checked	Unchecked	Unchecked	Unchecked	Unchecked	Unchecked	Unchecked		intervention/ treatment arm 2		212		864	652	mf participants were part of CFA participants	co-administered			Two	Diethylcarbamazine (DEC)	Weight-band (wb)				100 mg for aged 2-5 years, 200 mg for aged 6-14 years, and 300 mg for above age 14
LF10484	Mmdp Arm										India (IND)
LF10484	Methodology										India (IND)
LF10695	Study level	Semiannual Treatment of Albendazole Alone is Efficacious for Treatment of Lymphatic Filariasis: A Randomized Open-label Trial in Cote d'Ivoire	2021	2015	2015	January	2019	April	doi: 10.1093/cid/ciab194.	1	Côte d'Ivoire (CIV)		Africa	1095	0	112	Unknown	Unknown	18	18	Unknown
LF10695	Drug Arm										Côte d'Ivoire (CIV)											Yes	Checked	Checked	Unchecked	Unchecked	Unchecked	Unchecked	Unchecked	Unchecked		intervention/ treatment arm 1		42		42		All were the same participants as mf	co-administered and sequential			Two	Ivermectin	Target ug/kg		200
LF10695	Drug Arm										Côte d'Ivoire (CIV)											Yes	Checked	Checked	Unchecked	Unchecked	Unchecked	Unchecked	Unchecked	Unchecked		intervention/ treatment arm 2		33		33		All were the same participants as mf	single dose			One	Albendazole	Target mg			400
LF10695	Drug Arm										Côte d'Ivoire (CIV)											Yes	Checked	Checked	Unchecked	Unchecked	Unchecked	Unchecked	Unchecked	Unchecked		intervention/ treatment arm 3		37		37		All were the same participants as mf	single dose			One	Albendazole	Target mg			800
LF10695	Drug Arm										Côte d'Ivoire (CIV)											Yes	Unchecked	Unchecked	Checked	Unchecked	Unchecked	Unchecked	Unchecked	Unchecked	Ultrasound	intervention/ treatment arm 1	yes, but different number	25	no				Not applicable
LF10695	Drug Arm										Côte d'Ivoire (CIV)											Yes	Unchecked	Unchecked	Checked	Unchecked	Unchecked	Unchecked	Unchecked	Unchecked	Ultrasound	intervention/ treatment arm 2	yes, but different number	9	no				Not applicable
LF10695	Drug Arm										Côte d'Ivoire (CIV)											Yes	Unchecked	Unchecked	Checked	Unchecked	Unchecked	Unchecked	Unchecked	Unchecked	Ultrasound	intervention/ treatment arm 3	yes, but different number	9	no				Not applicable
LF10695	Mmdp Arm										Côte d'Ivoire (CIV)
LF10695	Methodology										Côte d'Ivoire (CIV)
LF10822	Study level	An open label, randomized clinical trial to compare the tolerability and efficacy of ivermectin plus diethylcarbamazine and albendazole vs. diethylcarbamazine plus albendazole for treatment of brugian filariasis in Indonesia	2021	2016	2016	September	2020	September	10.1371/journal.pntd.0009294	1	Indonesia (IDN)		South-East Asia	365	55	52	Unknown	Unknown	Not applicable	16	16
LF10822	Drug Arm										Indonesia (IDN)											Yes	Checked	Unchecked	Unchecked	Unchecked	Unchecked	Unchecked	Unchecked	Unchecked		intervention/ treatment arm 1		27					co-administered			Three	Ivermectin	Target ug/kg		200
LF10822	Drug Arm										Indonesia (IDN)											Yes	Checked	Unchecked	Unchecked	Unchecked	Unchecked	Unchecked	Unchecked	Unchecked		intervention/ treatment arm 2		25					co-administered			Two	Diethylcarbamazine (DEC)	Target mg/kg	6
LF10822	Mmdp Arm										Indonesia (IDN)
LF10822	Methodology										Indonesia (IDN)
LF11057 - LF11058	Study level	Single-dose treatment of Wuchereria bancrofti infections with ivermectin and albendazole alone or in combination: evaluation of the potential for control at 12 months after treatment.	2000	1996	1996	October	1998	July	doi: 10.1016/s0035-9203(00)90135-4.	1	Ghana (GHA)		Africa	365	1425	1181	Unknown	Unknown	6	6	6
LF11057 - LF11058	Drug Arm										Ghana (GHA)											Yes	Checked	Checked	Unchecked	Unchecked	Unchecked	Unchecked	Unchecked	Unchecked		control /placebo arm		66		103	37	mf participants were part of CFA participants	None
LF11057 - LF11058	Drug Arm										Ghana (GHA)											Yes	Checked	Checked	Unchecked	Unchecked	Unchecked	Unchecked	Unchecked	Unchecked		intervention/ treatment arm 1		71		105	34	mf participants were part of CFA participants	single dose			One	Albendazole	Target mg			400
LF11057 - LF11058	Drug Arm										Ghana (GHA)											Yes	Checked	Checked	Unchecked	Unchecked	Unchecked	Unchecked	Unchecked	Unchecked		intervention/ treatment arm 2		70		99	29	mf participants were part of CFA participants	single dose			One	Ivermectin	Target ug/kg		150-200
LF11057 - LF11058	Drug Arm										Ghana (GHA)											Yes	Checked	Checked	Unchecked	Unchecked	Unchecked	Unchecked	Unchecked	Unchecked		intervention/ treatment arm 3		75		121	46	mf participants were part of CFA participants	co-administered			Two	Ivermectin	Target ug/kg		150-200
LF11057 - LF11058	Mmdp Arm										Ghana (GHA)
LF11057 - LF11058	Mmdp Arm										Ghana (GHA)
LF11057 - LF11058	Mmdp Arm										Ghana (GHA)
LF11057 - LF11058	Mmdp Arm										Ghana (GHA)
LF11057 - LF11058	Methodology										Ghana (GHA)
LF11232	Study level	Tolerance to diethylcarbamazine-medicated salt in individuals infected with Onchocerca volvulus	2000	1996	1996	Unknown	1996	Unknown	doi.org/10.1016/S0035-9203(00)90136-6	1	Tanzania - United Republic of (TZA)		Africa	30	20	20	20	Not applicable	20	20	20
LF11232	Drug Arm										Tanzania - United Republic of (TZA)											Yes	Checked	Unchecked	Unchecked	Unchecked	Unchecked	Unchecked	Unchecked	Unchecked		intervention/ treatment arm 1		10					other	daily dose		One	DEC salt	Target mg			5800
LF11232	Drug Arm										Tanzania - United Republic of (TZA)											Yes	Checked	Unchecked	Unchecked	Unchecked	Unchecked	Unchecked	Unchecked	Unchecked		intervention/ treatment arm 2		10					other	daily dose		One	DEC salt	Target mg			5800
LF11232	Mmdp Arm										Tanzania - United Republic of (TZA)
LF11232	Methodology										Tanzania - United Republic of (TZA)
LF11369	Study level	Two-year follow-up of the microfilaraemia of asymptomatic brugian filariasis, after treatment with two, annual, single doses of ivermectin, diethylcarbamazine and albendazole, in various combinations	2000	1996	Unknown	Unknown	Unknown	Unknown	10.1080/00034983.2000.11813583	1	India (IND)		South-East Asia	730	48	35	Unknown	Unknown	Unknown	Unknown	14
LF11369	Drug Arm										India (IND)											Yes	Checked	Unchecked	Unchecked	Unchecked	Unchecked	Unchecked	Unchecked	Unchecked		intervention/ treatment arm 1		11					co-administered			Two	Ivermectin	Target ug/kg		200
LF11369	Drug Arm										India (IND)											Yes	Checked	Unchecked	Unchecked	Unchecked	Unchecked	Unchecked	Unchecked	Unchecked		intervention/ treatment arm 2		9					co-administered			Two	Ivermectin	Target ug/kg		200
LF11369	Drug Arm										India (IND)											Yes	Checked	Unchecked	Unchecked	Unchecked	Unchecked	Unchecked	Unchecked	Unchecked		intervention/ treatment arm 3		15					co-administered			Two	Diethylcarbamazine (DEC)	Target mg/kg	6
LF11369	Mmdp Arm										India (IND)
LF11369	Methodology										India (IND)
LF11397	Study level	Tolerability and efficacy of single-dose diethyl carbamazine (DEC) or ivermectin in the clearance of Wuchereria bancrofti microfilaraemia in Pondicherry, south India	2000	1996	Unknown	Unknown	Unknown	Unknown	DOI: 10.1046/j.1365-3156.2000.00644.x	1	India (IND)		South-East Asia	730	60	59	31	28	Unknown	Unknown	Unknown
LF11397	Drug Arm										India (IND)											Yes	Checked	Unchecked	Unchecked	Unchecked	Unchecked	Unchecked	Unchecked	Unchecked		intervention/ treatment arm 1		29					single dose			One	Diethylcarbamazine (DEC)	Target mg/kg	6
LF11397	Drug Arm										India (IND)											Yes	Checked	Unchecked	Unchecked	Unchecked	Unchecked	Unchecked	Unchecked	Unchecked		intervention/ treatment arm 2		30					single dose			One	Ivermectin	Target ug/kg		400
LF11397	Mmdp Arm										India (IND)
LF11397	Methodology										India (IND)
LF11598	Study level	Effect of aggressive prolonged diethylcarbamazine therapy on circulating antigen levels in bancroftian filariasis	2001	1997	1997	June	2000	July	https://doi.org/10.1046/j.1365-3156.2001.00666.x	1	Brazil (BRA)		Americas	730	57	57	26	31	15	15	Unknown
LF11598	Drug Arm										Brazil (BRA)											Yes	Unchecked	Checked	Unchecked	Unchecked	Unchecked	Unchecked	Unchecked	Unchecked		intervention/ treatment arm 1		38		38		Only CFA participants (no mf results provided/tested)	other	Daily dose		One	Diethylcarbamazine (DEC)	Target mg/kg	6
LF11598	Drug Arm										Brazil (BRA)											Yes	Unchecked	Unchecked	Unchecked	Unchecked	Unchecked	Checked	Unchecked	Unchecked		control /placebo arm	no, different group	19	no				Not applicable
LF11598	Mmdp Arm										Brazil (BRA)
LF11598	Methodology										Brazil (BRA)
LF11599	Study level	A COMMUNITY-BASED TRIAL FOR THE CONTROL OF LYMPHATIC FILARIASIS AND IODINE DEFICIENCY USING SALT FORTIFIED WITH DIETHYLCARBAMAZINE AND IODINE	2001	1998	Unknown	Unknown	Unknown	Unknown	doi: 10.4269/ajtmh.2001.65.865.	1	Haiti (HTI)		Americas	365	409	409	Unknown	Unknown	Unknown	<1	0
LF11599	Drug Arm										Haiti (HTI)											Yes	Checked	Checked	Unchecked	Unchecked	Unchecked	Unchecked	Unchecked	Unchecked		intervention/ treatment arm 1		140		140		All were the same participants as mf	other	daily dose		One	Salt	Target mg			19000
LF11599	Drug Arm										Haiti (HTI)											Yes	Unchecked	Unchecked	Checked	Unchecked	Unchecked	Unchecked	Unchecked	Unchecked	Ultrasound	intervention/ treatment arm 2	yes, but different number	15	no				Not applicable
LF11599	Mmdp Arm										Haiti (HTI)
LF11599	Methodology										Haiti (HTI)
LF11631	Study level	Circulating filarial antigens for monitoring the efficacy of Ivermectin in treatment of filariasis	2001	1998	Unknown	Unknown	Unknown	Unknown	Unknown	1	Egypt (EGY)		Eastern Mediterranean	365	50	50	Unknown	Unknown	14	14	Unknown
LF11631	Drug Arm										Egypt (EGY)											Yes	Checked	Unchecked	Unchecked	Unchecked	Unchecked	Unchecked	Unchecked	Unchecked		intervention/ treatment arm 1		50					sequential			One	Ivermectin	Target ug/kg		100
LF11631	Mmdp Arm										Egypt (EGY)
LF11631	Methodology										Egypt (EGY)
LF11647	Study level	Long-term efficacy of single-dose combinations of albendazole, ivermectin and diethylcarbamazine for the treatment of bancroftian filariasis	2001	1996	1996	August	1998	Unknown	10.1016/s0035-9203(01)90257-3	1	Sri Lanka (LKA)		South-East Asia	730	47	47	47	Not applicable	18	18	Unknown
LF11647	Drug Arm										Sri Lanka (LKA)											Yes	Checked	Checked	Unchecked	Unchecked	Unchecked	Unchecked	Unchecked	Unchecked		intervention/ treatment arm 1		16		16		All were the same participants as mf	co-administered			Two	Diethylcarbamazine (DEC)	Target mg/kg	6
LF11647	Drug Arm										Sri Lanka (LKA)											Yes	Checked	Checked	Unchecked	Unchecked	Unchecked	Unchecked	Unchecked	Unchecked		intervention/ treatment arm 2		16		16		All were the same participants as mf	co-administered			Two	Albendazole	Target mg			400
LF11647	Drug Arm										Sri Lanka (LKA)											Yes	Checked	Checked	Unchecked	Unchecked	Unchecked	Unchecked	Unchecked	Unchecked		intervention/ treatment arm 3		15		15		All were the same participants as mf	co-administered			Two	Albendazole	Target mg			600
LF11647	Mmdp Arm										Sri Lanka (LKA)
LF11647	Methodology										Sri Lanka (LKA)
LF11944	Study level	Antigenemia after diethylcarbamazine treatment Antigenemia at 10 years after diethylcarbamazine treatment of asymptomatic microfilaraemic individuals: marginal conversion to infection-free state	2002	1990	1990	Unknown	2000	Unknown	DOI: 10.1046/j.0141-9838.2001.00439.x	1	India (IND)		South-East Asia	3650	44	44	29	15	15	15	15
LF11944	Drug Arm										India (IND)											Yes	Checked	Checked	Unchecked	Unchecked	Unchecked	Unchecked	Unchecked	Unchecked		intervention/ treatment arm 1		44		44		All were the same participants as mf	other	Daily dose		One	Diethylcarbamazine (DEC)	Target mg/kg	6
LF11944	Mmdp Arm										India (IND)
LF11944	Methodology										India (IND)
LF11951	Study level	MASS TREATMENT TO ELIMINATE FILARIASIS IN PAPUA NEW GUINEA	2002	1994	1994	Unknown	1997	Unknown	DOI: 10.1056/NEJMoa021309	1	Papua New Guinea (PNG)		Western Pacific	1095	124	124	Unknown	Unknown	Unknown	Unknown	Unknown
LF11951	Drug Arm										Papua New Guinea (PNG)											Yes	Unchecked	Checked	Unchecked	Unchecked	Unchecked	Unchecked	Unchecked	Unchecked		intervention/ treatment arm 1		16		16		Only CFA participants (no mf results provided/tested)	co-administered			Two	Diethylcarbamazine (DEC)	Target mg/kg	6
LF11951	Drug Arm										Papua New Guinea (PNG)											Yes	Unchecked	Checked	Unchecked	Unchecked	Unchecked	Unchecked	Unchecked	Unchecked		intervention/ treatment arm 2		31		31		Only CFA participants (no mf results provided/tested)	co-administered			Two	Diethylcarbamazine (DEC)	Target mg/kg	6
LF11951	Drug Arm										Papua New Guinea (PNG)											Yes	Unchecked	Checked	Unchecked	Unchecked	Unchecked	Unchecked	Unchecked	Unchecked		intervention/ treatment arm 3		33		33		Only CFA participants (no mf results provided/tested)	co-administered			Two	Diethylcarbamazine (DEC)	Target mg/kg	6
LF11951	Drug Arm										Papua New Guinea (PNG)											Yes	Unchecked	Checked	Unchecked	Unchecked	Unchecked	Unchecked	Unchecked	Unchecked		intervention/ treatment arm 4		5		5		Only CFA participants (no mf results provided/tested)	single dose			One	Diethylcarbamazine (DEC)	Target mg/kg	6
LF11951	Drug Arm										Papua New Guinea (PNG)											Yes	Unchecked	Checked	Unchecked	Unchecked	Unchecked	Unchecked	Unchecked	Unchecked		intervention/ treatment arm 5		12		12		Only CFA participants (no mf results provided/tested)	single dose			One	Diethylcarbamazine (DEC)	Target mg/kg	6
LF11951	Drug Arm										Papua New Guinea (PNG)											Yes	Unchecked	Checked	Unchecked	Unchecked	Unchecked	Unchecked	Unchecked	Unchecked		intervention/ treatment arm 6		37		37		Only CFA participants (no mf results provided/tested)	single dose			One	Diethylcarbamazine (DEC)	Target mg/kg	6
LF11951	Mmdp Arm										Papua New Guinea (PNG)
LF11951	Methodology										Papua New Guinea (PNG)
LF12014	Study level	lvermectin and albendazole alone and in combination for the treatment of lymphatic filariasis in Ghana: follow-up after re-treatment with the combination	2002	1997	1997	Unknown	1999	Unknown	DOI: 10.1016/s0035-9203(02)90300-7	1	Ghana (GHA)		Africa	730	0	118	Unknown	Unknown	7	7	7
LF12014	Drug Arm										Ghana (GHA)											Yes	Checked	Unchecked	Unchecked	Unchecked	Unchecked	Unchecked	Unchecked	Unchecked		intervention/ treatment arm 4		38					co-administered			Three	Placebo	Unknown
LF12014	Drug Arm										Ghana (GHA)											Yes	Checked	Unchecked	Unchecked	Unchecked	Unchecked	Unchecked	Unchecked	Unchecked		intervention/ treatment arm 1		39					co-administered and sequential			Three	Albendazole	Target mg			400
LF12014	Drug Arm										Ghana (GHA)											Yes	Checked	Unchecked	Unchecked	Unchecked	Unchecked	Unchecked	Unchecked	Unchecked		intervention/ treatment arm 3		34					co-administered and sequential			Three	Ivermectin	Target ug/kg		150-200
LF12014	Drug Arm										Ghana (GHA)											Yes	Checked	Unchecked	Unchecked	Unchecked	Unchecked	Unchecked	Unchecked	Unchecked		intervention/ treatment arm 4		42					co-administered and sequential			Four	Albendazole	Target mg			400
LF12014	Mmdp Arm										Ghana (GHA)
LF12014	Methodology										Ghana (GHA)
LF12208	Study level	Tolerability and efficacy of single dose albendazole, diethylcarbamazine citrate (DEC) or co-administration of albendazole with DEC in the clearance of Wuchereria bancrofti in asymptomatic microfilaraemic volunteers in Pondicherry, South India: a hospital-based study	2002	1999	Unknown	Unknown	Unknown	Unknown	https://doi.org/10.1186/1475-2883-1-1	1	India (IND)		South-East Asia	360	54	54	27	27	10	10	Unknown
LF12208	Drug Arm										India (IND)											Yes	Checked	Checked	Unchecked	Unchecked	Unchecked	Unchecked	Unchecked	Unchecked		intervention/ treatment arm 1		19		18		CFA participants were part of mf participants	single dose			One	Albendazole	Target mg			400
LF12208	Drug Arm										India (IND)											Yes	Checked	Checked	Unchecked	Unchecked	Unchecked	Unchecked	Unchecked	Unchecked		intervention/ treatment arm 2		17		16		CFA participants were part of mf participants	single dose			One	Diethylcarbamazine (DEC)	Target mg/kg	6
LF12208	Drug Arm										India (IND)											Yes	Checked	Checked	Unchecked	Unchecked	Unchecked	Unchecked	Unchecked	Unchecked		intervention/ treatment arm 3		18		16		CFA participants were part of mf participants	co-administered			Two	Albendazole	Target mg			400
LF12208	Mmdp Arm										India (IND)
LF12208	Methodology										India (IND)
LF12240	Study level	THE IMPACT OF SINGLE-DOSE DIETHYLCARBAMAZINE TREATMENT OF BANCROFTIAN FILARIASIS IN A LOW-ENDEMICITY SETTING IN EGYPT	2002	1998	1998	Unknown	1999	Unknown	doi: 10.4269/ajtmh.2002.67.196.	1	Egypt (EGY)		Eastern Mediterranean	365	200	200	Unknown	Unknown	4	4	4
LF12240	Drug Arm										Egypt (EGY)											Yes	Checked	Checked	Unchecked	Unchecked	Unchecked	Unchecked	Unchecked	Unchecked		intervention/ treatment arm 1		29		65	36	mf participants were part of CFA participants	single dose			One	Diethylcarbamazine (DEC)	Target mg/kg	6
LF12240	Mmdp Arm										Egypt (EGY)
LF12240	Methodology										Egypt (EGY)
LF12266	Study level	Bancroftian filariasis: a 13-year follow-up study of asymptomatic microfilariae carriers and endemic normals in Orissa, India	2001	1986	1986	February	1999	Unknown	doi: 10.1017/s0031182001001007.	1	India (IND)		South-East Asia	3650	73	73	Unknown	Unknown	3	3	3
LF12266	Drug Arm										India (IND)											Yes	Checked	Unchecked	Unchecked	Unchecked	Unchecked	Unchecked	Unchecked	Unchecked		intervention/ treatment arm 1		73					other	Daily dose		One	Diethylcarbamazine (DEC)	Target mg/kg	6
LF12266	Mmdp Arm										India (IND)
LF12266	Methodology										India (IND)
LF12305	Study level	Efficacy and sustainability of a footcare programme in preventing acute attacks of adenolymphangitis in Brugian filariasis	2002	1998	Unknown	Unknown	Unknown	Unknown	doi: 10.1046/j.1365-3156.2002.00914.x.	1	India (IND)		South-East Asia	730	150	127	55	72	Unknown	18	18
LF12305	Drug Arm										India (IND)											No	Unchecked	Unchecked	Unchecked	Unchecked	Unchecked	Unchecked	Unchecked	Unchecked
LF12305	Mmdp Arm										India (IND)
LF12305	Methodology										India (IND)
LF12349	Study level	Prevalence and intensity of Wuchereria bancrofti antigenaemia in Sri Lanka by Og4C3 ELBA using filter paper-absorbed whole blood	2002	1996	1996	May	1997	December	DOI: 10.1016/s0035-9203(02)90234-8	1	Sri Lanka (LKA)		South-East Asia	510	91	91	Unknown	Unknown	Unknown	Unknown	Unknown
LF12349	Drug Arm										Sri Lanka (LKA)											Yes	Checked	Checked	Unchecked	Unchecked	Unchecked	Unchecked	Unchecked	Unchecked		intervention/ treatment arm 1		91		Unknown		Not applicable	other	Daily dose		One	Diethylcarbamazine (DEC)	Unknown
LF12349	Mmdp Arm										Sri Lanka (LKA)
LF12349	Methodology										Sri Lanka (LKA)
LF12394	Study level	MICROSCOPIC HAEMATURIA AS AN OCCULT FILARIAL INFECTION IN BHUBANESHWAR AN ENDEMIC AREA FOR BANCROFTIAN FILARIASIS	2003	2001	Unknown	Unknown	Unknown	Unknown	doi: 10.1007/BF02867666	1	India (IND)		South-East Asia	30	26	26	Unknown	Unknown	Unknown	Unknown	Unknown
LF12394	Drug Arm										India (IND)											Yes	Unchecked	Checked	Unchecked	Unchecked	Unchecked	Unchecked	Unchecked	Unchecked		intervention/ treatment arm 1		7		5		Only CFA participants (no mf results provided/tested)	other	Daily dose		One	Diethylcarbamazine (DEC)	Target mg/kg	6
LF12394	Mmdp Arm										India (IND)
LF12394	Methodology										India (IND)
LF12426	Study level	Management of Patients with Lymphoedema Caused by Filariasis in North-eastern Tanzania	2003	2000	Unknown	Unknown	Unknown	Unknown	doi.org/10.1016/S0031-9406(05)60500-7	1	Tanzania - United Republic of (TZA)		Africa	270	46	46	17	29	18	18	Unknown
LF12426	Drug Arm										Tanzania - United Republic of (TZA)											No	Unchecked	Unchecked	Unchecked	Unchecked	Unchecked	Unchecked	Unchecked	Unchecked
LF12426	Mmdp Arm										Tanzania - United Republic of (TZA)
LF12426	Mmdp Arm										Tanzania - United Republic of (TZA)
LF12426	Methodology										Tanzania - United Republic of (TZA)
LF12455	Study level	Treatment of microfilaraemics with ÐEC and its effect on Vector Infection and Infectivity in Tribal and Non-Tribal Areas of Bankura District, West Bengal, India	2003	1997	1997	August	1999	July	Not applicable	1	India (IND)		South-East Asia	365	508	502	Unknown	Unknown	Unknown	Unknown	Unknown
LF12455	Drug Arm										India (IND)											Yes	Checked	Unchecked	Unchecked	Unchecked	Unchecked	Unchecked	Unchecked	Unchecked		intervention/ treatment arm 1		508					other	Daily dose		One	Diethylcarbamazine (DEC)	Target mg/kg	6
LF12455	Mmdp Arm										India (IND)
LF12455	Methodology										India (IND)
LF12456	Study level	Dance of Live Adult Filarial Worms Is a Reliable Sign of Scrotal Filarial Infection	2003	2001	Unknown	Unknown	Unknown	Unknown	doi: 10.7863/jum.2003.22.8.765.	1	India (IND)		South-East Asia	21	8	8	8	Not applicable	20	20	Unknown
LF12456	Drug Arm										India (IND)									20		Yes	Checked	Unchecked	Unchecked	Unchecked	Unchecked	Unchecked	Unchecked	Unchecked		intervention/ treatment arm 1		8					other	Daily dose		One	Diethylcarbamazine (DEC)	Target mg/kg	6
LF12456	Drug Arm										India (IND)									13		Yes	Unchecked	Unchecked	Checked	Unchecked	Unchecked	Unchecked	Unchecked	Unchecked	Ultrasound	intervention/ treatment arm 1	yes, all	Not applicable	no				Not applicable		no
LF12456	Mmdp Arm										India (IND)									18
LF12456	Methodology										India (IND)
LF12477	Study level	Some observations on the effect of Daflon (micronized purified flavonoid fraction of Rutaceae aurantiae) in bancroftian filarial lymphoedema	2003	2000	Unknown	Unknown	Unknown	Unknown	https://doi.org/10.1186/1475-2883-2-5	1	India (IND)		South-East Asia	360	26	26	8	18	20	20	Unknown
LF12477	Drug Arm										India (IND)											Yes	Unchecked	Unchecked	Unchecked	Unchecked	Unchecked	Checked	Unchecked	Unchecked		intervention/ treatment arm 1	Not applicable	13	Not applicable				co-administered			Two	Daflon	Target mg			500
LF12477	Drug Arm										India (IND)											Yes	Unchecked	Unchecked	Unchecked	Unchecked	Unchecked	Checked	Unchecked	Unchecked		intervention/ treatment arm 2	Not applicable	13	Not applicable				other	Daily dose		One	Diethylcarbamazine (DEC)	Target mg/kg	25
LF12477	Mmdp Arm										India (IND)
LF12477	Methodology										India (IND)
LF12511	Study level	Filariasis elimination in Egypt: impact of low microfilaraemics as sources of infection for mosquitoes	2003	2000	2000	Unknown	2002	Unknown	Unknown	1	Egypt (EGY)		Eastern Mediterranean	730	34	29	Unknown	Unknown	13	13	Unknown
LF12511	Drug Arm										Egypt (EGY)											Yes	Checked	Unchecked	Unchecked	Unchecked	Unchecked	Unchecked	Unchecked	Unchecked		intervention/ treatment arm 1		29					co-administered			Two	Diethylcarbamazine (DEC)	Target mg/kg	6
LF12511	Mmdp Arm										Egypt (EGY)
LF12511	Methodology										Egypt (EGY)
LF12580 - LF14603	Study level	Doxycycline as a novel strategy against bancroftian filariasis-depletion of Wolbachia endosymbionts from Wuchereria bancrofti and stop of microfilaria production	2003	2002	2002	Unknown	2004	Unknown	DOI: 10.1007/s00430-002-0174-6	1	Ghana (GHA)		Africa	730	83	74	Unknown	Unknown	18	18	Unknown
LF12580 - LF14603	Drug Arm										Ghana (GHA)											Yes	Checked	Checked	Unchecked	Unchecked	Unchecked	Unchecked	Unchecked	Unchecked		intervention/ treatment arm 2		7		7		All were the same participants as mf	other	None and single dose		Two	None	Not applicable
LF12580 - LF14603	Drug Arm										Ghana (GHA)											Yes	Checked	Checked	Unchecked	Unchecked	Unchecked	Unchecked	Unchecked	Unchecked		intervention/ treatment arm 1		18		18		All were the same participants as mf	sequential			Two	Doxycycline	other
LF12580 - LF14603	Drug Arm										Ghana (GHA)											Yes	Checked	Checked	Unchecked	Unchecked	Unchecked	Unchecked	Unchecked	Unchecked		intervention/ treatment arm 1		23		22		CFA participants were part of mf participants	other	daily dose		One	Doxycycline	other
LF12580 - LF14603	Drug Arm										Ghana (GHA)											Yes	Checked	Checked	Unchecked	Unchecked	Unchecked	Unchecked	Unchecked	Unchecked		intervention/ treatment arm 2		23		22		CFA participants were part of mf participants	sequential			Two	Doxycycline	other
LF12580 - LF14603	Drug Arm										Ghana (GHA)											Yes	Checked	Checked	Unchecked	Unchecked	Unchecked	Unchecked	Unchecked	Unchecked		intervention/ treatment arm 3		9		9		CFA participants were part of mf participants	single dose			One	Ivermectin	Target ug/kg		150
LF12580 - LF14603	Drug Arm										Ghana (GHA)											Yes	Checked	Checked	Unchecked	Unchecked	Unchecked	Unchecked	Unchecked	Unchecked		control /placebo arm		19		18		CFA participants were part of mf participants	None
LF12580 - LF14603	Drug Arm										Ghana (GHA)											Yes	Unchecked	Unchecked	Checked	Unchecked	Unchecked	Unchecked	Unchecked	Unchecked	Ultrasound (USG) - details in method	control /placebo arm	yes, all	7	no				Not applicable		yes
LF12580 - LF14603	Drug Arm										Ghana (GHA)											Yes	Unchecked	Unchecked	Checked	Unchecked	Unchecked	Unchecked	Unchecked	Unchecked	Ultrasound (USG) - detail in method	intervention/ treatment arm 1	yes, all	18	no				Not applicable		yes
LF12580 - LF14603	Mmdp Arm										Ghana (GHA)
LF12580 - LF14603	Methodology										Ghana (GHA)
LF12612	Study level	CLINICAL CHARACTERISTICS OF POST-TREATMENT REACTIONS TO IVERMECTIN/ALBENDAZOLE FOR WUCHERERIA BANCROFTI IN A REGION CO-ENDEMIC FOR MANSONELLA PERSTANS	2003	2002	2002	Unknown	Unknown	Unknown	Unknown	1	Mali (MLI)		Africa	240	30	26	Unknown	Unknown	Unknown	18	18
LF12612	Drug Arm										Mali (MLI)											Yes	Unchecked	Checked	Unchecked	Unchecked	Unchecked	Unchecked	Unchecked	Unchecked		intervention/ treatment arm 1		26		26		Only CFA participants (no mf results provided/tested)	co-administered			Two	Albendazole	Target mg			400
LF12612	Mmdp Arm										Mali (MLI)
LF12612	Methodology										Mali (MLI)
LF12625	Study level	WUCHERERIA BANCROFTI ANTIGENEMIA CLEARANCE AMONG MYANMAR MIGRANTS AFTER BIANNUAL MASS TREATMENTS WITH DIETHYLCARBAMAZINE, 300 MG ORAL-DOSE FILADEC TABLET, IN SOUTHERN THAILAND	2003	2001	2001	February	2002	September	Not applicable	1	Thailand (THA)		South-East Asia	545	34	13	7	6	15	15	16
LF12625	Drug Arm										Thailand (THA)											Yes	Unchecked	Checked	Unchecked	Unchecked	Unchecked	Unchecked	Unchecked	Unchecked		no arm/ observational arm (MDA)		13		13		Only CFA participants (no mf results provided/tested)	single dose			One	Diethylcarbamazine (DEC)	Target mg			300
LF12625	Mmdp Arm										Thailand (THA)
LF12625	Methodology										Thailand (THA)
LF12654	Study level	Treatment of co-infection with bancroftian filariasis and onchocerciasis: a safety and efficacy study of albendazole with ivermectin compared to treatment of single infection with bancroftian filariasis	2003	1998	1998	April	1999	May	DOI: 10.1186/1475-2883-2-15	1	Tanzania - United Republic of (TZA)		Africa	360	40	40	26	14	15	15	Unknown
LF12654	Drug Arm										Tanzania - United Republic of (TZA)											Yes	Checked	Unchecked	Unchecked	Unchecked	Unchecked	Unchecked	Unchecked	Unchecked		intervention/ treatment arm 1		8					None, co-administered and sequential			Three	Albendazole	Target mg			400
LF12654	Drug Arm										Tanzania - United Republic of (TZA)											Yes	Checked	Unchecked	Unchecked	Unchecked	Unchecked	Unchecked	Unchecked	Unchecked		intervention/ treatment arm 1		7					None, co-administered and sequential			Three	Placebo	Unknown
LF12654	Drug Arm										Tanzania - United Republic of (TZA)											Yes	Checked	Unchecked	Unchecked	Unchecked	Unchecked	Unchecked	Unchecked	Unchecked		intervention/ treatment arm 3		12					co-administered			Two	Albendazole	Target mg			400
LF12654	Drug Arm										Tanzania - United Republic of (TZA)											Yes	Checked	Unchecked	Unchecked	Unchecked	Unchecked	Unchecked	Unchecked	Unchecked		intervention/ treatment arm 4		13					single dose			One	Albendazole	Target mg			400
LF12654	Mmdp Arm										Tanzania - United Republic of (TZA)
LF12654	Methodology										Tanzania - United Republic of (TZA)
LF12699	Study level	Pathogenesis of filarial hydrocele: risk associated with intrascrotal nodules caused by death of adult Wuchereria bancrofti	2003	1994	1994	Unknown	1998	Unknown	doi: 10.1016/s0035-9203(03)80029-9.	1	Brazil (BRA)		Americas	1825	132	132	132	Not applicable	Unknown	15	15
LF12699	Drug Arm										Brazil (BRA)											Yes	Unchecked	Unchecked	Checked	Unchecked	Unchecked	Unchecked	Unchecked	Unchecked	ultrasound (fds)	intervention/ treatment arm 1	Not applicable	132	Not applicable				single dose			One	Diethylcarbamazine (DEC)	Target mg/kg	6
LF12699	Mmdp Arm										Brazil (BRA)
LF12699	Methodology										Brazil (BRA)
LF12825	Study level	LONG-TERM FOLLOW-UP OF TREATMENT WITH DIETHYLCARBAMAZINE ON ANTI-FILARIAL IgG4: DOSAGE, COMPLIANCE, AND DIFFERENTIAL PATTERNS IN ADULTS AND CHILDREN	2003	1998	Unknown	Unknown	Unknown	Unknown	doi.org/10.4269/ajtmh.2003.68.33	1	Indonesia (IDN)		South-East Asia	990	64	13	Unknown	Unknown	Unknown	7	7
LF12825	Drug Arm										Indonesia (IDN)											Yes	Checked	Unchecked	Unchecked	Unchecked	Unchecked	Unchecked	Unchecked	Unchecked		no arm/ observational arm (MDA)		33					Single dose and sequential			One	Diethylcarbamazine (DEC)	Target mg/kg	6
LF12825	Mmdp Arm										Indonesia (IDN)
LF12825	Methodology										Indonesia (IDN)
LF12944	Study level	EVALUATION OF A SINGLE ORAL DOSE OF DIETHYLCARBAMAZINE 300 MG AS PROVOCATIVE TEST AND SIMULTANEOUS TREATMENT IN MYANMAR MIGRANT WORKERS WITH WUCHERERIA BANCROFTI INFECTION IN THAILAND	2004	2002	2002	August	2002	October	Not applicable	1	Thailand (THA)		South-East Asia	56	860	3	3	Not applicable	Unknown	19	19
LF12944	Drug Arm										Thailand (THA)											Yes	Checked	Checked	Unchecked	Unchecked	Unchecked	Unchecked	Unchecked	Unchecked		intervention/ treatment arm 1		3		3		All were the same participants as mf	single dose			One	Diethylcarbamazine (DEC)	Target mg			300
LF12944	Mmdp Arm										Thailand (THA)
LF12944	Methodology										Thailand (THA)
LF13018	Study level	A RANDOMIZED CLINICAL TRIAL COMPARING SINGLE- AND MULTI-DOSE COMBINATION THERAPY WITH DIETHYLCARBAMAZINE AND ALBENDAZOLE FOR TREATMENT OF BANCROFTIAN FILARIASIS	2004	2000	2000	August	2002	Unknown	Not applicable	1	Egypt (EGY)		Eastern Mediterranean	730	58	50	Unknown	Unknown	Unknown	18	18
LF13018	Drug Arm										Egypt (EGY)											Yes	Checked	Checked	Unchecked	Unchecked	Unchecked	Unchecked	Unchecked	Unchecked		intervention/ treatment arm 1		26		22	-4	mf participants were part of CFA participants	co-administered and sequential			Two	Diethylcarbamazine (DEC)	Target mg/kg	6
LF13018	Drug Arm										Egypt (EGY)											Yes	Checked	Checked	Unchecked	Unchecked	Unchecked	Unchecked	Unchecked	Unchecked		intervention/ treatment arm 1		26		26	0	mf participants were part of CFA participants	co-administered and sequential			Two	Diethylcarbamazine (DEC)	Target mg/kg	6
LF13018	Drug Arm										Egypt (EGY)											Yes	Unchecked	Unchecked	Checked	Unchecked	Unchecked	Unchecked	Unchecked	Unchecked	Ultrasound	intervention/ treatment arm 3	yes, but different number	16	no				Not applicable
LF13018	Drug Arm										Egypt (EGY)											Yes	Unchecked	Unchecked	Checked	Unchecked	Unchecked	Unchecked	Unchecked	Unchecked	Ultrasound	intervention/ treatment arm 4	yes, but different number	17	no				Not applicable
LF13018	Mmdp Arm										Egypt (EGY)
LF13018	Methodology										Egypt (EGY)
LF13099	Study level	Duplex Doppler sonographic assessment of the effects of diethylcarbamazine and albendazole therapy on adult filarial worms and adjacent host tissues in Bancroftian filariasis	2004	2000	2000	August	2000	Unknown	Not applicable	1	Egypt (EGY)		Eastern Mediterranean	730	0	25	Unknown	Unknown	Unknown	Unknown	Unknown
LF13099	Drug Arm										Egypt (EGY)											Yes	Unchecked	Unchecked	Checked	Unchecked	Unchecked	Unchecked	Unchecked	Unchecked	Ultrasound (adult worms)	intervention/ treatment arm 1	Not applicable	13	Not applicable				co-administered and sequential			Two	Diethylcarbamazine (DEC)	Target mg/kg	6
LF13099	Drug Arm										Egypt (EGY)											Yes	Unchecked	Unchecked	Checked	Unchecked	Unchecked	Unchecked	Unchecked	Unchecked	Ultrasound (adult worms)	intervention/ treatment arm 2	Not applicable	12	Not applicable				co-administered and sequential			Two	Diethylcarbamazine (DEC)	Target mg/kg	6
LF13099	Drug Arm										Egypt (EGY)											Yes	Unchecked	Unchecked	Checked	Unchecked	Unchecked	Unchecked	Unchecked	Unchecked	Ultrasound (Hydrocele & Scrotal calcification)	intervention/ treatment arm 1	yes, but different number	14	no				Not applicable
LF13099	Drug Arm										Egypt (EGY)											Yes	Unchecked	Unchecked	Checked	Unchecked	Unchecked	Unchecked	Unchecked	Unchecked	Ultrasound (Hydrocele & Scrotal calcification)	intervention/ treatment arm 2	yes, but different number	15	no				Not applicable
LF13099	Mmdp Arm										Egypt (EGY)
LF13099	Methodology										Egypt (EGY)
LF13109	Study level	The efficacies of affected-limb care with penicillin, diethylcarbamazine, the combination of both drugs or antibiotic ointment, in the prevention of acute adenolymphangitis during bancroftian filariasis	2004	1995	1995	September	1998	April	10.1179/000349804225021451	1	India (IND)		South-East Asia	730	150	142	Unknown	Unknown	16	16	Unknown
LF13109	Drug Arm										India (IND)											Yes	Unchecked	Unchecked	Unchecked	Unchecked	Unchecked	Checked	Unchecked	Unchecked		control /placebo arm	Not applicable	27	Not applicable				co-administered			Two	Placebo	Unknown
LF13109	Drug Arm										India (IND)											Yes	Unchecked	Unchecked	Unchecked	Unchecked	Unchecked	Checked	Unchecked	Unchecked		intervention/ treatment arm 1	Not applicable	29	Not applicable				co-administered			Three	Penicillin G Potassium	other
LF13109	Drug Arm										India (IND)											Yes	Unchecked	Unchecked	Unchecked	Unchecked	Unchecked	Checked	Unchecked	Unchecked		intervention/ treatment arm 2	Not applicable	30	Not applicable				co-administered			Three	Diethylcarbamazine (DEC)	Target mg			50
LF13109	Drug Arm										India (IND)											Yes	Unchecked	Unchecked	Unchecked	Unchecked	Unchecked	Checked	Unchecked	Unchecked		intervention/ treatment arm 3	Not applicable	29	Not applicable				co-administered			Three	Diethylcarbamazine (DEC)	Target mg			50
LF13109	Drug Arm										India (IND)											Yes	Unchecked	Unchecked	Unchecked	Unchecked	Unchecked	Checked	Unchecked	Unchecked		intervention/ treatment arm 4	Not applicable	27	Not applicable				co-administered			Two	Placebo	Unknown
LF13109	Mmdp Arm										India (IND)
LF13109	Mmdp Arm										India (IND)
LF13109	Mmdp Arm										India (IND)
LF13109	Mmdp Arm										India (IND)
LF13109	Mmdp Arm										India (IND)
LF13109	Methodology										India (IND)
LF13134	Study level	Safety, tolerability, efficacy and plasma concentrations of diethylcarbamazine and albendazole co-administration in a field study in an area endemic for lymphatic filariasis in India	2004	2000	2000	October	2001	October	doi:10.1016/S0035-9203(03)00044-0	1	India (IND)		South-East Asia	365	103	103	103	Not applicable	18	18	18
LF13134	Drug Arm										India (IND)											Yes	Checked	Checked	Unchecked	Unchecked	Unchecked	Unchecked	Unchecked	Unchecked		intervention/ treatment arm 1		21		21		CFA participants were part of mf participants	co-administered			Two	Placebo	Target mg/kg	6
LF13134	Drug Arm										India (IND)											Yes	Checked	Checked	Unchecked	Unchecked	Unchecked	Unchecked	Unchecked	Unchecked		intervention/ treatment arm 2		22		22		All were the same participants as mf	co-administered			Two	Diethylcarbamazine (DEC)	Target mg/kg	6
LF13134	Drug Arm										India (IND)											Yes	Unchecked	Unchecked	Checked	Unchecked	Unchecked	Unchecked	Unchecked	Unchecked	Ultrasound (mf pos)	intervention/ treatment arm 1	yes, but different number	19	no				Not applicable
LF13134	Drug Arm										India (IND)											Yes	Unchecked	Unchecked	Checked	Unchecked	Unchecked	Unchecked	Unchecked	Unchecked	Ultrasound (mf pos)	intervention/ treatment arm 2	yes, but different number	21	no				Not applicable
LF13134	Drug Arm										India (IND)											Yes	Unchecked	Checked	Unchecked	Unchecked	Unchecked	Checked	Unchecked	Unchecked		intervention/ treatment arm 1	no, different group	5	no	5		All were different participants from mf	Not applicable
LF13134	Drug Arm										India (IND)											Yes	Unchecked	Checked	Unchecked	Unchecked	Unchecked	Checked	Unchecked	Unchecked		intervention/ treatment arm 1	no, different group	15	no	15		All were different participants from mf	Not applicable
LF13134	Drug Arm										India (IND)											Yes	Unchecked	Unchecked	Checked	Unchecked	Unchecked	Checked	Unchecked	Unchecked	Ultrasound for Clinical Diseases	intervention/ treatment arm 2	yes, but different number	15	no				Not applicable
LF13134	Drug Arm										India (IND)											Yes	Unchecked	Unchecked	Checked	Unchecked	Unchecked	Checked	Unchecked	Unchecked	Ultrasound for Clinical Diseases	intervention/ treatment arm 1	yes, but different number	14	no				Not applicable
LF13134	Drug Arm										India (IND)											Yes	Unchecked	Checked	Checked	Unchecked	Unchecked	Unchecked	Unchecked	Unchecked	mf negative (testing for CFA)	intervention/ treatment arm 3	no, different group	15	no	15		All were different participants from mf	Not applicable
LF13134	Drug Arm										India (IND)											Yes	Unchecked	Checked	Checked	Unchecked	Unchecked	Unchecked	Unchecked	Unchecked	mf negative (testing for CFA)	intervention/ treatment arm 1	no, different group	15	no	15		All were different participants from mf	Not applicable
LF13134	Drug Arm										India (IND)											Yes	Unchecked	Unchecked	Checked	Unchecked	Unchecked	Unchecked	Unchecked	Unchecked	Ultrasound (mf neg)	intervention/ treatment arm 4	yes, but different number	15	no				Not applicable
LF13134	Drug Arm										India (IND)											Yes	Unchecked	Unchecked	Checked	Unchecked	Unchecked	Unchecked	Unchecked	Unchecked	Ultrasound (mf neg)	intervention/ treatment arm 1	yes, but different number	15	no				Not applicable
LF13134	Mmdp Arm										India (IND)
LF13134	Methodology										India (IND)
LF13194	Study level	A 26-year follow-up of bancroftian filariasis in two communities in north-eastern Tanzania	2004	1975	1975	Unknown	2001	Unknown	DOI: 10.1179/000349804225003172	1	Tanzania - United Republic of (TZA)		Africa	9490	174	25	Unknown	Unknown	1	1	27
LF13194	Drug Arm										Tanzania - United Republic of (TZA)											Yes	Checked	Unchecked	Unchecked	Unchecked	Unchecked	Unchecked	Unchecked	Unchecked		intervention/ treatment arm 1		15					other	Daily dose		One	Diethylcarbamazine (DEC)	Target mg/kg	6
LF13194	Drug Arm										Tanzania - United Republic of (TZA)											Yes	Checked	Unchecked	Unchecked	Unchecked	Unchecked	Unchecked	Unchecked	Unchecked		intervention/ treatment arm 2		10					Single dose and sequential			One	Diethylcarbamazine (DEC)	Target mg/kg	6
LF13194	Mmdp Arm										Tanzania - United Republic of (TZA)
LF13194	Methodology										Tanzania - United Republic of (TZA)
LF13245	Study level	Tolerability and efficacy of single-dose diethylcarbamazine (DEC) alone or co-administration with Ivermectin in the clearance of Wuchereria bancrofti microfilaraemia in Pondicherry South India.	2004	1995	1995	July	1998	July	Unknown	1	India (IND)		South-East Asia	360	0	60	31	29	Unknown	Unknown	Unknown
LF13245	Drug Arm										India (IND)											Yes	Checked	Unchecked	Unchecked	Unchecked	Unchecked	Unchecked	Unchecked	Unchecked		intervention/ treatment arm 1		20					single dose			One	Diethylcarbamazine (DEC)	Target mg/kg	12
LF13245	Drug Arm										India (IND)											Yes	Checked	Unchecked	Unchecked	Unchecked	Unchecked	Unchecked	Unchecked	Unchecked		intervention/ treatment arm 2		20					co-administered			Two	Diethylcarbamazine (DEC)	Target mg/kg	6
LF13245	Drug Arm										India (IND)											Yes	Checked	Unchecked	Unchecked	Unchecked	Unchecked	Unchecked	Unchecked	Unchecked		intervention/ treatment arm 3		20					co-administered			Two	Diethylcarbamazine (DEC)	Target mg/kg	6
LF13245	Mmdp Arm										India (IND)
LF13245	Methodology										India (IND)
LF13319	Study level	The effect of single dose ivermectin alone or in combination with albendazole on Wuchereria bancrofti infection in primary school children in Tanzania	2004	2001	2001	June	2002	July	doi:10.1016/j.trstmh.2003.12.005	1	Tanzania - United Republic of (TZA)		Africa	365	1221	1221	554	667	6	6	7
LF13319	Drug Arm										Tanzania - United Republic of (TZA)											Yes	Checked	Checked	Unchecked	Unchecked	Unchecked	Unchecked	Unchecked	Unchecked		intervention/ treatment arm 1		73		266	193	mf participants were part of CFA participants	co-administered			Two	Ivermectin	Target ug/kg		150-200
LF13319	Drug Arm										Tanzania - United Republic of (TZA)											Yes	Checked	Checked	Unchecked	Unchecked	Unchecked	Unchecked	Unchecked	Unchecked		intervention/ treatment arm 2		75		247	172	mf participants were part of CFA participants	co-administered			Two	Ivermectin	Target ug/kg		150-200
LF13319	Mmdp Arm										Tanzania - United Republic of (TZA)
LF13319	Methodology										Tanzania - United Republic of (TZA)
LF13320	Study level	The effect of repeated half-yearly diethylcarbamazine mass treatment on Wuchereria bancrofti infection and transmission in two East African communities with different levels of endemicity	2004	1998	1998	Unknown	2001	Unknown	Not applicable	2	Tanzania - United Republic of (TZA)	Kenya (KEN)	Africa	180	1261	1061	Unknown	Unknown	2	2	2
LF13320	Drug Arm										Tanzania - United Republic of (TZA)											Yes	Checked	Checked	Unchecked	Unchecked	Unchecked	Unchecked	Unchecked	Unchecked		no arm/ observational arm (MDA)		94		137	43	mf participants were part of CFA participants	single dose			One	Diethylcarbamazine (DEC)	Target mg/kg	6
LF13320	Mmdp Arm										Tanzania - United Republic of (TZA)
LF13320	Methodology										Tanzania - United Republic of (TZA)
LF13375	Study level	Spatial clustering of filarial transmission before and after a Mass Drug Administration in a setting of low infection prevalence	2004	2000	2000	Unknown	2001	Unknown	doi: 10.1186/1475-2883-3-3.	1	Haiti (HTI)		Americas	320	126	126	Unknown	Unknown	2	2	Unknown
LF13375	Drug Arm										Haiti (HTI)											Yes	Unchecked	Checked	Unchecked	Unchecked	Unchecked	Unchecked	Unchecked	Unchecked		no arm/ observational arm (MDA)		19		19		Only CFA participants (no mf results provided/tested)	co-administered			Two	Diethylcarbamazine (DEC)	Unknown
LF13375	Mmdp Arm										Haiti (HTI)
LF13375	Methodology										Haiti (HTI)
LF13455	Study level	BORDER AND IMPORTED BANCROFTIAN FILARIASES: BASELINE SEROPREVALENCE IN SENTINEL POPULATIONS EXPOSED TO INFECTIONS WITH WUCHERERIA BANCROFTI AND CONCOMITANT HIV AT THE START OF DIETHYLCARBAMAZINE MASS TREATMENT IN THAILAND	2005	1998	1998	Unknown	2001	Unknown	Not applicable	1	Thailand (THA)		South-East Asia	365	17	2	1	1	6	6	15
LF13455	Drug Arm										Thailand (THA)											Yes	Unchecked	Checked	Unchecked	Unchecked	Unchecked	Unchecked	Unchecked	Unchecked		intervention/ treatment arm 1		2		2		Only CFA participants (no mf results provided/tested)	single dose			One	Diethylcarbamazine (DEC)	Target mg			300
LF13455	Mmdp Arm										Thailand (THA)
LF13455	Methodology										Thailand (THA)
LF13545	Study level	EFFECTS OF COMBINED DIETHYLCARBAMAZINE AND ALBENDAZOLE TREATMENT OF BANCROFTIAN FILARIASIS ON PARASITE UPTAKE AND DEVELOPMENT IN CULEX PIPIENS L.	2005	2000	2000	August	2001	Unknown	Doi: 10.4269/ajtmh.2005.73.108	1	Egypt (EGY)		Eastern Mediterranean	365	0	26	Unknown	Unknown	Unknown	18	18
LF13545	Drug Arm										Egypt (EGY)											Yes	Checked	Unchecked	Unchecked	Unchecked	Unchecked	Unchecked	Unchecked	Unchecked		intervention/ treatment arm 1		14					co-administered			Two	Diethylcarbamazine (DEC)	Target mg/kg	6
LF13545	Drug Arm										Egypt (EGY)											Yes	Checked	Unchecked	Unchecked	Unchecked	Unchecked	Unchecked	Unchecked	Unchecked		intervention/ treatment arm 2		12					co-administered			Two	Diethylcarbamazine (DEC)	Target mg/kg	6
LF13545	Mmdp Arm										Egypt (EGY)
LF13545	Methodology										Egypt (EGY)
LF13568 - LF1435	Study level	TOLERANCE AND EFFICACY OF COMBINED DIETHYLCARBAMAZINE AND ALBENDAZOLE FOR TREATMENT OF WUCHERERIA BANCROFTI AND INTESTINAL HELMINTH INFECTIONS IN HAITIAN CHILDREN	2005	1998	1998	October	1999	Unknown	Not applicable	1	Haiti (HTI)		Americas	180	1292	990	533	437	5	5	5
LF13568 - LF1435	Drug Arm										Haiti (HTI)											Yes	Checked	Checked	Unchecked	Unchecked	Unchecked	Unchecked	Unchecked	Unchecked		control /placebo arm		25		41	16	mf participants were part of CFA participants	single dose			One	Placebo	Target mg			250
LF13568 - LF1435	Drug Arm										Haiti (HTI)											Yes	Checked	Checked	Unchecked	Unchecked	Unchecked	Unchecked	Unchecked	Unchecked		intervention/ treatment arm 1		24		36	12	mf participants were part of CFA participants	single dose			One	Albendazole	Target mg			400
LF13568 - LF1435	Drug Arm										Haiti (HTI)											Yes	Checked	Checked	Unchecked	Unchecked	Unchecked	Unchecked	Unchecked	Unchecked		intervention/ treatment arm 2		28		43	15	mf participants were part of CFA participants	single dose			One	Diethylcarbamazine (DEC)	Target mg/kg	6
LF13568 - LF1435	Drug Arm										Haiti (HTI)											Yes	Checked	Checked	Unchecked	Unchecked	Unchecked	Unchecked	Unchecked	Unchecked		intervention/ treatment arm 4		17		28	11	mf participants were part of CFA participants	co-administered			Two	Diethylcarbamazine (DEC)	Target mg/kg	6
LF13568 - LF1435	Drug Arm										Haiti (HTI)											Yes	Checked	Checked	Unchecked	Unchecked	Unchecked	Unchecked	Unchecked	Unchecked		control /placebo arm		243		243	0	mf participants were part of CFA participants	single dose			One	Placebo	Target mg			250
LF13568 - LF1435	Drug Arm										Haiti (HTI)											Yes	Checked	Checked	Unchecked	Unchecked	Unchecked	Unchecked	Unchecked	Unchecked		intervention/ treatment arm 1		256		256	0	mf participants were part of CFA participants	single dose			One	Albendazole	Target mg			400
LF13568 - LF1435	Drug Arm										Haiti (HTI)											Yes	Checked	Checked	Unchecked	Unchecked	Unchecked	Unchecked	Unchecked	Unchecked		intervention/ treatment arm 2		246		246	0	mf participants were part of CFA participants	single dose			One	Diethylcarbamazine (DEC)	Target mg/kg	6
LF13568 - LF1435	Drug Arm										Haiti (HTI)											Yes	Checked	Checked	Unchecked	Unchecked	Unchecked	Unchecked	Unchecked	Unchecked		intervention/ treatment arm 3		245		245	0	mf participants were part of CFA participants	co-administered			Two	Diethylcarbamazine (DEC)	Target mg/kg	6
LF13568 - LF1435	Mmdp Arm										Haiti (HTI)
LF13568 - LF1435	Methodology										Haiti (HTI)
LF13568 - LF1435	Methodology										Haiti (HTI)
LF13650	Study level	A randomized clinical trial to compare the efficacy of three treatment regimens along with footcare in the morbidity management of filarial lymphoedema	2005	2002	Unknown	Unknown	Unknown	Unknown	doi: 10.1111/j.1365-3156.2005.01442.x.	1	India (IND)		South-East Asia	360	254	254	Unknown	Unknown	14	14	Unknown
LF13650	Drug Arm										India (IND)											Yes	Unchecked	Unchecked	Unchecked	Unchecked	Unchecked	Checked	Unchecked	Unchecked		intervention/ treatment arm 1	Not applicable	86	Not applicable				other	daily dose		One	Penicillin G Potassium	other
LF13650	Drug Arm										India (IND)											Yes	Unchecked	Unchecked	Unchecked	Unchecked	Unchecked	Checked	Unchecked	Unchecked		intervention/ treatment arm 2	Not applicable	84	Not applicable				other	daily dose		One	Diethylcarbamazine (DEC)	Target mg/kg	6
LF13650	Drug Arm										India (IND)											Yes	Unchecked	Unchecked	Unchecked	Unchecked	Unchecked	Checked	Unchecked	Unchecked		intervention/ treatment arm 3	Not applicable	84	Not applicable				other	Regular use		One	Topical Antiseptic ointment	Unknown
LF13650	Mmdp Arm										India (IND)
LF13650	Mmdp Arm										India (IND)
LF13650	Mmdp Arm										India (IND)
LF13650	Methodology										India (IND)
LF13754	Study level	Impact of two rounds of mass drug administration using diethylcarbamazine combined with albendazole on the prevalence of Brugia timori and of intestinal helminths on Alor Island, Indonesia	2005	2001	2001	Unknown	2004	Unknown	10.1186/1475-2883-4-5	1	Indonesia (IDN)		South-East Asia	1035	145	145	70	75	Unknown	Unknown	Unknown
LF13754	Drug Arm										Indonesia (IDN)											Yes	Checked	Unchecked	Unchecked	Unchecked	Unchecked	Unchecked	Unchecked	Unchecked		no arm/ observational arm (MDA)		145					co-administered and sequential			Two	Diethylcarbamazine (DEC)	Target mg/kg	6
LF13754	Mmdp Arm										Indonesia (IDN)
LF13754	Methodology										Indonesia (IDN)
LF13819	Study level	Concomitant parasitism: bancroftian filariasis and intestinal helminths and response to albendazole	2005	2001	Unknown	Unknown	Unknown	Unknown	Not applicable	1	India (IND)		South-East Asia	730	52	41	Unknown	Unknown	10	10	Unknown
LF13819	Drug Arm										India (IND)											Yes	Checked	Checked	Unchecked	Unchecked	Unchecked	Unchecked	Unchecked	Unchecked		intervention/ treatment arm 1		17		41	24	mf participants were part of CFA participants	single dose			One	Albendazole	Target mg			400
LF13819	Mmdp Arm										India (IND)
LF13819	Methodology										India (IND)
LF13848	Study level	The effect of eight half-yearly single-dose treatments with DEC on Wuchereria bancrofti circulating antigenaemia	2005	1999	1999	July	2003	July	DOI: 10.1016/j.trstmh.2004.11.016	1	Tanzania - United Republic of (TZA)		Africa	1460	0	79	40	39	Unknown	Unknown	5
LF13848	Drug Arm										Tanzania - United Republic of (TZA)											Yes	Checked	Checked	Unchecked	Unchecked	Unchecked	Unchecked	Unchecked	Unchecked		intervention/ treatment arm 1		37		79	42	mf participants were part of CFA participants	single dose			One	Diethylcarbamazine (DEC)	Target mg/kg	6
LF13848	Mmdp Arm										Tanzania - United Republic of (TZA)
LF13848	Methodology										Tanzania - United Republic of (TZA)
LF13852	Study level	SHORT-TERM EFFECTS OF TREATMENT WITH 300 MG ORAL-DOSE DIETHYLCARBAMAZINE ON NOCTURNALLY PERIODIC WUCHERERIA BANCROFTI MICROFILAREMIA AND ANTIGENEMIA	2005	2003	2003	Unknown	2003	Unknown	Unknown	1	Myanmar (MMR)		South-East Asia	84	7	6	6	Not applicable	Not applicable	18	18
LF13852	Drug Arm										Myanmar (MMR)											Yes	Checked	Checked	Unchecked	Unchecked	Unchecked	Unchecked	Unchecked	Unchecked		intervention/ treatment arm 1		6		6		All were the same participants as mf	single dose			One	Diethylcarbamazine (DEC)	Target mg			300
LF13852	Mmdp Arm										Myanmar (MMR)
LF13852	Methodology										Myanmar (MMR)
LF13861	Study level	EFFECTS OF IVERMECTIN AND DIETHYLCARBAMAZINE ON MICROFILARIAE AND OVERALL MICROFILARIA PRODUCTION IN BANCROFTIAN FILARIASIS	2005	2002	Unknown	Unknown	Unknown	Unknown	Not applicable	1	India (IND)		South-East Asia	365	0	46	Unknown	Unknown	Unknown	Unknown	Unknown
LF13861	Drug Arm										India (IND)											Yes	Checked	Unchecked	Unchecked	Unchecked	Unchecked	Unchecked	Unchecked	Unchecked		intervention/ treatment arm 1		23					single dose			One	Ivermectin	Target ug/kg		400
LF13861	Drug Arm										India (IND)											Yes	Checked	Unchecked	Unchecked	Unchecked	Unchecked	Unchecked	Unchecked	Unchecked		intervention/ treatment arm 2		23					single dose			One	Diethylcarbamazine (DEC)	Target mg/kg	6
LF13861	Mmdp Arm										India (IND)
LF13861	Methodology										India (IND)
LF13875	Study level	Macrofilaricidal activity after doxycycline treatment of Wuchereria bancrofti: a double-blind, randomised placebo-controlled trial	2005	2001	Unknown	Unknown	Unknown	Unknown	DOI: 10.1016/S0140-6736(05)66591-9	1	Tanzania - United Republic of (TZA)		Africa	790	72	70	70	Not applicable	15	15	Unknown
LF13875	Drug Arm										Tanzania - United Republic of (TZA)											Yes	Checked	Checked	Unchecked	Unchecked	Unchecked	Unchecked	Unchecked	Unchecked		intervention/ treatment arm 1		32		32		All were the same participants as mf	other	daily dose		One	Doxycycline	Target mg			200
LF13875	Drug Arm										Tanzania - United Republic of (TZA)											Yes	Checked	Checked	Unchecked	Unchecked	Unchecked	Unchecked	Unchecked	Unchecked		control /placebo arm		38		38		All were the same participants as mf	other	daily dose		One	Placebo	Unknown
LF13875	Drug Arm										Tanzania - United Republic of (TZA)											Yes	Unchecked	Unchecked	Checked	Unchecked	Unchecked	Unchecked	Unchecked	Unchecked	Ultrasound	control /placebo arm	yes, but different number	27	no				Not applicable
LF13875	Drug Arm										Tanzania - United Republic of (TZA)											Yes	Unchecked	Unchecked	Checked	Unchecked	Unchecked	Unchecked	Unchecked	Unchecked	Ultrasound	control /placebo arm	yes, but different number	27	no				Not applicable
LF13875	Mmdp Arm										Tanzania - United Republic of (TZA)
LF13875	Methodology										Tanzania - United Republic of (TZA)
LF14037	Study level	Doxycycline Reduces Plasma VEGF-C/sVEGFR-3 and Improves Pathology in Lymphatic Filariasis	2006	2002	Unknown	Unknown	Unknown	Unknown	DOI: 10.1371/journal.ppat.0020092	1	Ghana (GHA)		Africa	730	95	67	Unknown	Unknown	Unknown	18	18
LF14037	Drug Arm										Ghana (GHA)											Yes	Checked	Checked	Unchecked	Unchecked	Unchecked	Unchecked	Unchecked	Unchecked		intervention/ treatment arm 2		23		16		CFA participants were part of mf participants	other	None - sequential		Three	Placebo	Unknown
LF14037	Drug Arm										Ghana (GHA)											Yes	Checked	Checked	Unchecked	Unchecked	Unchecked	Unchecked	Unchecked	Unchecked		intervention/ treatment arm 1		17		17		CFA participants were part of mf participants	other	daily - single dose up to 6 weeks		Three	Doxycycline	Target mg			200
LF14037	Drug Arm										Ghana (GHA)											Yes	Unchecked	Unchecked	Checked	Unchecked	Unchecked	Unchecked	Unchecked	Unchecked	Antifilarial antibody titers and lymphatic vessel dilation	control /placebo arm	yes, but different number	8	yes				other	None - sequential		Three	Placebo	Unknown
LF14037	Drug Arm										Ghana (GHA)											Yes	Unchecked	Unchecked	Checked	Unchecked	Unchecked	Unchecked	Unchecked	Unchecked	Antifilarial antibody titers and lymphatic vessel dilation	intervention/ treatment arm 3	yes, but different number	9	yes				other	daily - single dose up to 6 weeks		Three	Doxycycline	Target mg			200
LF14037	Mmdp Arm										Ghana (GHA)
LF14037	Mmdp Arm										Ghana (GHA)
LF14037	Methodology										Ghana (GHA)
LF14052	Study level	Efficacy of co-administered diethylcarbamazine and albendazole against adult Wuchereria bancrofti	2006	2003	Unknown	Unknown	Unknown	Unknown	doi: 10.1016/j.trstmh.2006.04.006	1	Brazil (BRA)		Americas	360	47	47	47	Not applicable	18	16	16
LF14052	Drug Arm										Brazil (BRA)											Yes	Checked	Unchecked	Unchecked	Unchecked	Unchecked	Unchecked	Unchecked	Unchecked		intervention/ treatment arm 1		25					single dose			One	Diethylcarbamazine (DEC)	Target mg/kg	6
LF14052	Drug Arm										Brazil (BRA)											Yes	Checked	Unchecked	Unchecked	Unchecked	Unchecked	Unchecked	Unchecked	Unchecked		intervention/ treatment arm 2		22					co-administered			Two	Diethylcarbamazine (DEC)	Target mg/kg	6
LF14052	Drug Arm										Brazil (BRA)											Yes	Unchecked	Unchecked	Checked	Unchecked	Unchecked	Unchecked	Unchecked	Unchecked	Ultrasound (details in method)	intervention/ treatment arm 1	yes, all	25	no				Not applicable		no
LF14052	Drug Arm										Brazil (BRA)											Yes	Unchecked	Unchecked	Checked	Unchecked	Unchecked	Unchecked	Unchecked	Unchecked	Ultrasound (detail in method)	intervention/ treatment arm 2	yes, but different number	22	no				Not applicable
LF14052	Mmdp Arm										Brazil (BRA)
LF14052	Methodology										Brazil (BRA)
LF14120	Study level	Bancroftian filariasis: effect of repeated treatment with diethylcarbamazine and albendazole on microfilaraemia, antigenaemia and antifilarial antibodies	2005	2000	2000	Unknown	2004	Unknown	doi.org/10.1016/j.trstmh.2005.08.015	1	Egypt (EGY)		Eastern Mediterranean	1460	0	41	Unknown	Unknown	18	18	Unknown
LF14120	Drug Arm										Egypt (EGY)											Yes	Checked	Checked	Unchecked	Unchecked	Unchecked	Unchecked	Unchecked	Unchecked		intervention/ treatment arm 1		18		18		All were the same participants as mf	co-administered and sequential			Two	Diethylcarbamazine (DEC)	Target mg/kg	6
LF14120	Drug Arm										Egypt (EGY)											Yes	Checked	Checked	Unchecked	Unchecked	Unchecked	Unchecked	Unchecked	Unchecked		intervention/ treatment arm 2		23		21		All were the same participants as mf	co-administered and sequential			Two	Diethylcarbamazine (DEC)	Target mg/kg	6
LF14120	Mmdp Arm										Egypt (EGY)
LF14120	Methodology										Egypt (EGY)
LF14153	Study level	Hospital-based safety and tolerability study to assess efficacy of oral doxycycline in the treatment of Wuchereria bancrofti infection in north-eastern Tanzania	2006	2003	Unknown	Unknown	Unknown	Unknown	DOI: 10.4314/thrb.v8i3.45109	1	Tanzania - United Republic of (TZA)		Africa	360	19	13	13	Not applicable	14	14	Unknown
LF14153	Drug Arm										Tanzania - United Republic of (TZA)											Yes	Checked	Checked	Unchecked	Unchecked	Unchecked	Unchecked	Unchecked	Unchecked		intervention/ treatment arm 1		13		13		All were the same participants as mf	other	daily dose		One	Doxycycline	Target mg			200
LF14153	Mmdp Arm										Tanzania - United Republic of (TZA)
LF14153	Methodology										Tanzania - United Republic of (TZA)
LF14413	Study level	Impact of single dose of diethylcarbamazine and other antifilarial drug combinations on bancroftian filarial infection variables: assessment after 2 years	2006	1999	1999	Unknown	2001	Unknown	https://pubmed.ncbi.nlm.nih.gov/16807079/	1	India (IND)		South-East Asia	730	537	537	Not applicable	Not applicable	2	2	Not applicable
LF14413	Drug Arm										India (IND)											Yes	Checked	Checked	Unchecked	Unchecked	Unchecked	Unchecked	Unchecked	Unchecked		intervention/ treatment arm 1		26		44	18	mf participants were part of CFA participants	co-administered			Two	Ivermectin	Target ug/kg		200
LF14413	Drug Arm										India (IND)											Yes	Checked	Checked	Unchecked	Unchecked	Unchecked	Unchecked	Unchecked	Unchecked		intervention/ treatment arm 2		16		42	26	mf participants were part of CFA participants	co-administered			Two	Diethylcarbamazine (DEC)	Target mg/kg	6
LF14413	Drug Arm										India (IND)											Yes	Checked	Checked	Unchecked	Unchecked	Unchecked	Unchecked	Unchecked	Unchecked		intervention/ treatment arm 3		28		51	23	mf participants were part of CFA participants	single dose			One	Diethylcarbamazine (DEC)	Target mg/kg	6
LF14413	Mmdp Arm										India (IND)
LF14413	Methodology										India (IND)
LF14439	Study level	A randomized, double-blind clinical trial of a 3-week course of doxycycline plus albendazole and ivermectin for the treatment of Wuchereria bancrofti infection	2006	2003	2003	January	2005	Unknown	10.1086/501351	1	Ghana (GHA)		Africa	730	44	24	Unknown	Unknown	18	18	18
LF14439	Drug Arm										Ghana (GHA)											Yes	Checked	Checked	Unchecked	Unchecked	Unchecked	Unchecked	Unchecked	Unchecked		intervention/ treatment arm 1		10		Unknown		Unknown	co-administered and sequential			Three	Doxycycline	other
LF14439	Drug Arm										Ghana (GHA)											Yes	Checked	Checked	Unchecked	Unchecked	Unchecked	Unchecked	Unchecked	Unchecked		intervention/ treatment arm 2		14		Unknown		Unknown	co-administered and sequential			Three	Placebo	Unknown
LF14439	Drug Arm										Ghana (GHA)											Yes	Unchecked	Unchecked	Checked	Unchecked	Unchecked	Unchecked	Unchecked	Unchecked	Ultrasound (USG) - detail in method	control /placebo arm	yes, but different number	7	no				Not applicable
LF14439	Drug Arm										Ghana (GHA)											Yes	Unchecked	Unchecked	Checked	Unchecked	Unchecked	Unchecked	Unchecked	Unchecked	Ultrasound (USG) - detail in method	intervention/ treatment arm 1	yes, but different number	6	no				Not applicable
LF14439	Mmdp Arm										Ghana (GHA)
LF14439	Methodology										Ghana (GHA)
LF14469	Study level	Efficacy of a Single-Dose Treatment with 300 mg Diethylcarbamazine and a Combination of 400 mg Albendazole in Reduction of Wuchereria bancrofti Antigenemia and Concomitant Geohelminths in Myanmar Migrants in Southern Thailand	2006	2004	2004	August	2004	November	Unknown	1	Thailand (THA)		South-East Asia	84	25	19	19	Not applicable	20	20	Unknown
LF14469	Drug Arm										Thailand (THA)											Yes	Unchecked	Checked	Unchecked	Unchecked	Unchecked	Unchecked	Unchecked	Unchecked		intervention/ treatment arm 1		7		7		Only CFA participants (no mf results provided/tested)	single dose			One	Diethylcarbamazine (DEC)	Target mg			300
LF14469	Drug Arm										Thailand (THA)											Yes	Unchecked	Checked	Unchecked	Unchecked	Unchecked	Unchecked	Unchecked	Unchecked		intervention/ treatment arm 2		12		12		Only CFA participants (no mf results provided/tested)	co-administered			Two	Diethylcarbamazine (DEC)	Target mg			300
LF14469	Mmdp Arm										Thailand (THA)
LF14469	Methodology										Thailand (THA)
LF14543	Study level	Efficacy of single-dose diethylcarbamazine compared with diethylcarbamazine combined with albendazole against Wuchereria bancrofti infection in Papua New Guinea	2007	1999	1999	September	2001	September	DOI: https://doi.org/10.4269/ajtmh.2007.76.62	1	Papua New Guinea (PNG)		Western Pacific	730	1007	729	Unknown	Unknown	2	2	Unknown
LF14543	Drug Arm										Papua New Guinea (PNG)											Yes	Checked	Checked	Unchecked	Unchecked	Unchecked	Unchecked	Unchecked	Unchecked		intervention/ treatment arm 1		31		123	92	mf participants were part of CFA participants	single dose			One	Diethylcarbamazine (DEC)	Target mg/kg	6
LF14543	Drug Arm										Papua New Guinea (PNG)											Yes	Checked	Checked	Unchecked	Unchecked	Unchecked	Unchecked	Unchecked	Unchecked		intervention/ treatment arm 2		24		148	124	mf participants were part of CFA participants	co-administered			Two	Diethylcarbamazine (DEC)	Target mg/kg	6
LF14543	Mmdp Arm										Papua New Guinea (PNG)
LF14543	Methodology										Papua New Guinea (PNG)
LF14574	Study level	Lymphatic filariasis in the coastal areas of Digha, West Bengal, India	2007	2003	2003	Unknown	2004	Unknown	DOI: 10.1258/004947507781524737	1	India (IND)		South-East Asia	365	360	360	Unknown	Unknown	Unknown	Unknown	Unknown
LF14574	Drug Arm										India (IND)											Yes	Checked	Unchecked	Unchecked	Unchecked	Unchecked	Unchecked	Unchecked	Unchecked		intervention/ treatment arm 1		360					Single dose and sequential			One	Diethylcarbamazine (DEC)	Target mg/kg	6
LF14574	Mmdp Arm										India (IND)
LF14574	Methodology										India (IND)
LF14613	Study level	Serum Immune Complexes as Diagnostic and Therapeutic Markers in Lymphatic Filariasis	2007	2005	Unknown	Unknown	Unknown	Unknown	DOI: 10.1002/jcla.20116	1	India (IND)		South-East Asia	30	30	6	Unknown	Unknown	Unknown	Unknown	Unknown
LF14613	Drug Arm										India (IND)											Yes	Checked	Unchecked	Unchecked	Unchecked	Unchecked	Unchecked	Unchecked	Unchecked		intervention/ treatment arm 1		6					other	Daily dose		One	Diethylcarbamazine (DEC)	Target mg/kg	6
LF14613	Mmdp Arm										India (IND)
LF14613	Methodology										India (IND)
LF14778	Study level	Kinetics of microfilaraemia & antigenaemia status by Og4C3 ELISA in bancroftian filariasis	2007	2000	2000	Unknown	2001	Unknown	Not applicable	1	India (IND)		South-East Asia	365	0	19	Unknown	Unknown	Unknown	9	9
LF14778	Drug Arm										India (IND)											Yes	Checked	Checked	Unchecked	Unchecked	Unchecked	Unchecked	Unchecked	Unchecked		intervention/ treatment arm 1		19		19		All were the same participants as mf	single dose			One	Diethylcarbamazine (DEC)	Target mg/kg	6
LF14778	Drug Arm										India (IND)											Yes	Unchecked	Checked	Unchecked	Unchecked	Unchecked	Unchecked	Unchecked	Unchecked		control /placebo arm		19		19		Only CFA participants (no mf results provided/tested)	None
LF14778	Mmdp Arm										India (IND)
LF14778	Methodology										India (IND)
LF14835	Study level	Effect of diethylcarbamazine on HIV load, CD4%, and CD4/CD8 ratio in HIV-infected adult Tanzanians with or without lymphatic filariasis: Randomized double-blind and placebo-controlled cross-over trial	2007	2002	2002	May	2002	November	Not applicable	1	Tanzania - United Republic of (TZA)		Africa	168	18	12	12	Not applicable	18	18	Unknown
LF14835	Drug Arm										Tanzania - United Republic of (TZA)											Yes	Unchecked	Checked	Unchecked	Unchecked	Unchecked	Unchecked	Unchecked	Unchecked		intervention/ treatment arm 1		6		6		Only CFA participants (no mf results provided/tested)	sequential			Two	Diethylcarbamazine (DEC)	Target mg/kg	6
LF14835	Drug Arm										Tanzania - United Republic of (TZA)											Yes	Unchecked	Checked	Unchecked	Unchecked	Unchecked	Unchecked	Unchecked	Unchecked		intervention/ treatment arm 2		6		6		Only CFA participants (no mf results provided/tested)	sequential			Two	Placebo	Target mg			50
LF14835	Mmdp Arm										Tanzania - United Republic of (TZA)
LF14835	Methodology										Tanzania - United Republic of (TZA)
LF14887	Study level	Changes in Wuchereria bancrofti infection in a highly endemic community following 10 rounds of mass administration of diethylcarbamazine	2007	1994	1994	Unknown	2005	Unknown	DOI: 10.1016/j.trstmh.2006.05.007	1	India (IND)		South-East Asia	4015	41	22	Unknown	Unknown	Unknown	Unknown	Unknown
LF14887	Drug Arm										India (IND)											Yes	Checked	Unchecked	Unchecked	Unchecked	Unchecked	Unchecked	Unchecked	Unchecked		no arm/ observational arm (MDA)		22					single dose			One	Diethylcarbamazine (DEC)	Target mg/kg	6
LF14887	Mmdp Arm										India (IND)
LF14887	Methodology										India (IND)
LF14902	Study level	Children and adolescents infected with Wuchereria bancrofti in Greater Recife, Brazil: a randomized, year-long clinical trial of single treatments with diethylcarbamazine or diethylcarbamazine-albendazole	2007	2003	2003	June	2004	Unknown	DOI: 10.1179/136485907X176517	1	Brazil (BRA)		Americas	360	84	82	Unknown	Unknown	9	9	9
LF14902	Drug Arm										Brazil (BRA)											Yes	Checked	Unchecked	Unchecked	Unchecked	Unchecked	Unchecked	Unchecked	Unchecked		intervention/ treatment arm 1		41					single dose			One	Diethylcarbamazine (DEC)	Target mg/kg	6
LF14902	Drug Arm										Brazil (BRA)											Yes	Checked	Unchecked	Unchecked	Unchecked	Unchecked	Unchecked	Unchecked	Unchecked		intervention/ treatment arm 2		41					co-administered			Two	Diethylcarbamazine (DEC)	Target mg/kg	6
LF14902	Mmdp Arm										Brazil (BRA)
LF14902	Methodology										Brazil (BRA)
LF15017	Study level	Efficacy of a limb-care regime in preventing acute adenolymphangitis in patients with lymphoedema caused by bancroftian filariasis, in Colombo, Sri Lanka	2007	2004	2004	September	2005	Unknown	10.1179/136485907X193806	1	Sri Lanka (LKA)		South-East Asia	365	413	163	30	133	Unknown	Unknown	Unknown
LF15017	Drug Arm										Sri Lanka (LKA)											No	Unchecked	Unchecked	Unchecked	Unchecked	Unchecked	Unchecked	Unchecked	Unchecked
LF15017	Mmdp Arm										Sri Lanka (LKA)
LF15017	Methodology										Sri Lanka (LKA)
LF15146	Study level	Effect of single to triple dose DEC on microfilaremics up to 5 years	2008	2001	2001	Unknown	2007	Unknown	10.1007/s00436-008-1126-x	1	India (IND)		South-East Asia	1825	200	200	130	70	Unknown	Unknown	Unknown
LF15146	Drug Arm										India (IND)											Yes	Checked	Unchecked	Unchecked	Unchecked	Unchecked	Unchecked	Unchecked	Unchecked		intervention/ treatment arm 1		200					single dose			One	Diethylcarbamazine (DEC)	Target mg/kg	6
LF15146	Mmdp Arm										India (IND)
LF15146	Methodology										India (IND)
LF15621	Study level	Doxycycline Treatment of Brugia malayi-Infected Persons Reduces Microfilaremia and Adverse Reactions after Diethylcarbamazine and Albendazole Treatment	2008	2002	2002	March	2003	August	DOI: 10.1086/586753	1	Indonesia (IDN)		South-East Asia	485	153	132	72	60	12	12	Unknown
LF15621	Drug Arm										Indonesia (IDN)											Yes	Checked	Unchecked	Unchecked	Unchecked	Unchecked	Unchecked	Unchecked	Unchecked		intervention/ treatment arm 1		48					Single dose, co-administered and sequential			Three	Doxycycline	Target mg			100
LF15621	Drug Arm										Indonesia (IDN)											Yes	Checked	Unchecked	Unchecked	Unchecked	Unchecked	Unchecked	Unchecked	Unchecked		intervention/ treatment arm 2		54					Single dose, co-administered and sequential			Three	Doxycycline	Target mg			100
LF15621	Drug Arm										Indonesia (IDN)											Yes	Checked	Unchecked	Unchecked	Unchecked	Unchecked	Unchecked	Unchecked	Unchecked		intervention/ treatment arm 3		30					Single dose, co-administered and sequential			Three	Placebo	Target mg			100
LF15621	Mmdp Arm										Indonesia (IDN)
LF15621	Methodology										Indonesia (IDN)
LF15674	Study level	The impact of repeated rounds of mass drug administration with diethylcarbamazine plus albendazole on bancroftian filariasis in Papua New Guinea	2008	2003	Unknown	Unknown	Unknown	Unknown	10.1371/journal.pntd.0000344	1	Papua New Guinea (PNG)		Western Pacific	1095	104	104	Unknown	Unknown	2	2	2
LF15674	Drug Arm										Papua New Guinea (PNG)											Yes	Checked	Checked	Unchecked	Unchecked	Unchecked	Unchecked	Unchecked	Unchecked		no arm/ observational arm (MDA)		104		7		CFA participants were part of mf participants	co-administered			Two	Diethylcarbamazine (DEC)	Target mg/kg	6
LF15674	Mmdp Arm										Papua New Guinea (PNG)
LF15674	Methodology										Papua New Guinea (PNG)
LF15863	Study level	A Randomized Trial of Doxycycline for Mansonella perstans Infection	2009	2004	2004	December	2006	Unknown	doi: 10.1056/NEJMoa0900863.	1	Mali (MLI)		Africa	365	128	104	Unknown	Unknown	14	14	14
LF15863	Drug Arm										Mali (MLI)											Yes	Checked	Checked	Unchecked	Unchecked	Unchecked	Unchecked	Unchecked	Unchecked		control /placebo arm		28		28		All were the same participants as mf	other	None		Two	None	Not applicable
LF15863	Drug Arm										Mali (MLI)											Yes	Checked	Checked	Unchecked	Unchecked	Unchecked	Unchecked	Unchecked	Unchecked		intervention/ treatment arm 4		21		21		All were the same participants as mf	None, co-administered and sequential			Three	None	Not applicable
LF15863	Drug Arm										Mali (MLI)											Yes	Checked	Checked	Unchecked	Unchecked	Unchecked	Unchecked	Unchecked	Unchecked		intervention/ treatment arm 1		33		33		All were the same participants as mf	Single dose and none			Two	Doxycycline	Target mg			200
LF15863	Drug Arm										Mali (MLI)											Yes	Checked	Checked	Unchecked	Unchecked	Unchecked	Unchecked	Unchecked	Unchecked		intervention/ treatment arm 2		22		22		All were the same participants as mf	Single dose, co-administered and sequential			Three	Doxycycline	Target mg			200
LF15863	Mmdp Arm										Mali (MLI)
LF15863	Methodology										Mali (MLI)
LF15885	Study level	Reduction in levels of plasma vascular endothelial growth factor-A and improvement in hydrocele patients by targeting endosymbiotic Wolbachia sp. in Wuchereria bancrofti with doxycycline	2009	2005	Unknown	Unknown	Unknown	Unknown	Not applicable	1	Ghana (GHA)		Africa	730	0	50	50	Not applicable	18	18	18
LF15885	Drug Arm										Ghana (GHA)											Yes	Checked	Checked	Unchecked	Unchecked	Unchecked	Unchecked	Unchecked	Unchecked		intervention/ treatment arm 2		22		22		All were the same participants as mf	Single dose, co-administered and sequential			Three	Placebo	Target mg			200
LF15885	Drug Arm										Ghana (GHA)											Yes	Checked	Checked	Unchecked	Unchecked	Unchecked	Unchecked	Unchecked	Unchecked		intervention/ treatment arm 1		28		28		All were the same participants as mf	Single dose, co-administered and sequential			Three	Doxycycline	Target mg			200
LF15885	Drug Arm										Ghana (GHA)											Yes	Unchecked	Unchecked	Checked	Unchecked	Unchecked	Unchecked	Unchecked	Unchecked	Ultrasound (Hydrocele stages)	control /placebo arm	yes, but different number	20	no				Not applicable
LF15885	Drug Arm										Ghana (GHA)											Yes	Unchecked	Unchecked	Checked	Unchecked	Unchecked	Unchecked	Unchecked	Unchecked	Ultrasound (Hydrocele stages)	intervention/ treatment arm 1	yes, but different number	22	no				Not applicable
LF15885	Mmdp Arm										Ghana (GHA)
LF15885	Methodology										Ghana (GHA)
LF15917	Study level	The kinetics of microfilaraemia and antigenaemia status among asymptomatic bancroftian filariasis before and after treatment	2009	2006	2006	Unknown	2008	Unknown	Not applicable	1	Egypt (EGY)		Eastern Mediterranean	730	54	54	54	Not applicable	Unknown	Unknown	Unknown
LF15917	Drug Arm										Egypt (EGY)											Yes	Checked	Checked	Unchecked	Unchecked	Unchecked	Unchecked	Unchecked	Unchecked		intervention/ treatment arm 1		54		54		All were the same participants as mf	co-administered and sequential			Three	Ivermectin	Target ug/kg		400
LF15917	Mmdp Arm										Egypt (EGY)
LF15917	Methodology										Egypt (EGY)
LF16130	Study level	Macrofilaricidal activity and amelioration of lymphatic pathology in bancroftian filariasis after 3 weeks of doxycycline followed by single-dose diethylcarbamazine	2009	2006	Unknown	Unknown	Unknown	Unknown	10.4269/ajtmh.2009.09-0155	1	India (IND)		South-East Asia	365	57	37	37	Not applicable	18	18	Unknown
LF16130	Drug Arm										India (IND)											Yes	Checked	Checked	Unchecked	Unchecked	Unchecked	Unchecked	Unchecked	Unchecked		intervention/ treatment arm 1		7		7		All were the same participants as mf	sequential			Two	Doxycycline	other
LF16130	Drug Arm										India (IND)											Yes	Checked	Checked	Unchecked	Unchecked	Unchecked	Unchecked	Unchecked	Unchecked		intervention/ treatment arm 2		7		7		All were the same participants as mf	sequential			Three	Doxycycline	other
LF16130	Drug Arm										India (IND)											Yes	Checked	Checked	Unchecked	Unchecked	Unchecked	Unchecked	Unchecked	Unchecked		intervention/ treatment arm 3		8		8		All were the same participants as mf	sequential			Two	Placebo	Unknown
LF16130	Drug Arm										India (IND)											Yes	Unchecked	Unchecked	Checked	Unchecked	Unchecked	Unchecked	Unchecked	Unchecked	Ultrasound (SUG) - detail in method	intervention/ treatment arm 1	yes, but different number	15	no				Not applicable
LF16130	Drug Arm										India (IND)											Yes	Unchecked	Unchecked	Checked	Unchecked	Unchecked	Unchecked	Unchecked	Unchecked	Ultrasound (USG) - detail in method	intervention/ treatment arm 2	yes, but different number	10	no				Not applicable
LF16130	Drug Arm										India (IND)											Yes	Unchecked	Unchecked	Checked	Unchecked	Unchecked	Unchecked	Unchecked	Unchecked	Ultrasound (USG) - detail in method	intervention/ treatment arm 3	yes, but different number	12	no				Not applicable
LF16130	Mmdp Arm										India (IND)
LF16130	Methodology										India (IND)
LF16190	Study level	Micronutrient status indicators in individuals single- or double-infected with HIV and Wuchereria bancrofti before and after DEC treatment	2009	2002	2002	January	2002	November	doi: 10.1111/j.1365-3156.2008.02180.x.	1	Tanzania - United Republic of (TZA)		Africa	84	0	42	Unknown	Unknown	Unknown	18	18
LF16190	Drug Arm										Tanzania - United Republic of (TZA)											Yes	Unchecked	Checked	Unchecked	Unchecked	Unchecked	Unchecked	Unchecked	Unchecked		control /placebo arm		19		19		Only CFA participants (no mf results provided/tested)	single dose			One	Placebo	Unknown
LF16190	Drug Arm										Tanzania - United Republic of (TZA)											Yes	Unchecked	Checked	Unchecked	Unchecked	Unchecked	Unchecked	Unchecked	Unchecked		intervention/ treatment arm 1		20		20		Only CFA participants (no mf results provided/tested)	single dose			One	Diethylcarbamazine (DEC)	Target mg/kg	6
LF16190	Mmdp Arm										Tanzania - United Republic of (TZA)
LF16190	Methodology										Tanzania - United Republic of (TZA)
LF16226	Study level	The effect of HIV on filarial-specific antibody response before and after treatment with diethylcarbamazine in Wuchereria bancrofti infected individuals	2009	2002	2002	February	2002	Unknown	DOI: 10.1016/j.parint.2009.01.003	1	Tanzania - United Republic of (TZA)		Africa	84	0	36	15	21	19	19	19
LF16226	Drug Arm										Tanzania - United Republic of (TZA)											Yes	Unchecked	Checked	Unchecked	Unchecked	Unchecked	Unchecked	Unchecked	Unchecked		intervention/ treatment arm 1		19		19		Only CFA participants (no mf results provided/tested)	single dose			One	Diethylcarbamazine (DEC)	Target mg/kg	6
LF16226	Drug Arm										Tanzania - United Republic of (TZA)											Yes	Unchecked	Checked	Unchecked	Unchecked	Unchecked	Unchecked	Unchecked	Unchecked		control /placebo arm		17		17		Only CFA participants (no mf results provided/tested)	single dose			One	Placebo	unknown
LF16226	Mmdp Arm										Tanzania - United Republic of (TZA)
LF16226	Methodology										Tanzania - United Republic of (TZA)
LF16319	Study level	Antifilarial drugs, in the doses employed in mass drug administrations by the Global Programme to Eliminate Lymphatic Filariasis, reverse lymphatic pathology in children with Brugia malayi infection	2009	2004	2004	October	2007	Unknown	10.1179/136485909X398249	1	India (IND)		South-East Asia	730	100	95	47	48	3	3	3
LF16319	Drug Arm										India (IND)											Yes	Checked	Unchecked	Unchecked	Unchecked	Unchecked	Unchecked	Unchecked	Unchecked		no arm/ observational arm (MDA)		31					co-administered			Two	Diethylcarbamazine (DEC)	Target mg/kg	6
LF16319	Drug Arm										India (IND)											Yes	Unchecked	Unchecked	Checked	Unchecked	Unchecked	Unchecked	Unchecked	Unchecked	Ultrasound (details in method)	no arm/ observational arm (MDA)	no, different group	26	yes				co-administered			Two	Diethylcarbamazine (DEC)	Target mg/kg	6
LF16319	Mmdp Arm										India (IND)
LF16319	Methodology										India (IND)
LF16374	Study level	A pilot program of mass surgery weeks for treatment of hydrocele due to lymphatic filariasis in central Nigeria	2009	2002	2002	Unknown	2005	Unknown	Not applicable	1	Nigeria (NGA)		Africa	1095	237	115	115	Not applicable	Unknown	Unknown	Unknown
LF16374	Drug Arm										Nigeria (NGA)											No	Unchecked	Unchecked	Unchecked	Unchecked	Unchecked	Unchecked	Unchecked	Unchecked
LF16374	Mmdp Arm										Nigeria (NGA)
LF16374	Methodology										Nigeria (NGA)
															47960	30721	4676	3342																10980	0	10182	3533
[truncated: 47 more columns]
